# Supplementary material for: Bis(6-meth­oxy-1-methyl-2,3,4,9-tetra­hydro-1H-β-carbolin-2-ium) tetra­chloridozincate(II) dihydrate
Source: Acta Crystallogr Sect E Struct Rep Online. 2012 Mar 24;68(Pt 4):m464–5. doi: 10.1107/S1600536812011130 (PMC3343857; doi:10.1107/S1600536812011130)
Supplement: Supplementary file 1 [file e-68-0m464-sup1.cif]

##############################################################################
#                                                                            #
# This CIF contains the data in a paper accepted for publication in          #
# Acta Crystallographica Section E. It conforms to the requirements of       #
# Notes for Authors for Acta Crystallographica Section E, and has been       #
# peer reviewed under the auspices of the IUCr Commission on Journals.       #
#                                                                            #
# Full details of the Crystallographic Information File format               #
# are given in the paper "The Crystallographic Information File (CIF):       #
# a New Standard Archive File for Crystallography" by S. R. Hall, F. H.      #
# Allen and I. D. Brown [Acta Cryst. (1991), A47, 655-685].                  #
#                                                                            #
# The current version of the core CIF dictionary is obtainable from          #
# ftp://ftp.iucr.org/pub/cif_core.dic.                                       #
#                                                                            #
# Software is freely available for graphical display of the structure(s)     #
# in this CIF. For information consult the CIF software page                 #
# http://www.iucr.org/resources/cif/software.                                #
#                                                                            #
# This file may be used for bona fide research purposes within the           #
# scientific community so long as proper attribution is given to the journal # 
# article from which it was obtained.                                        #
#                                                                            #
##############################################################################
data_I
_audit_creation_method     SHELXL-97
_chemical_name_systematic
;
Bis(6-methoxy-1-methyl-2,3,4,9-tetrahydro-1<i>H</i>-\b-carbolin-2-ium)
tetrachloridozincate(II) dihydrate
;
_chemical_name_common
;
;
_chemical_formula_moiety     '2(C13 H17 N2 O +), Cl4 Zn 2-, 2(H2 O)'
_chemical_formula_sum     'C26 H38 Cl4 N4 O4 Zn'
_chemical_formula_iupac     '(C13 H17 N2 O)2 [Zn Cl4], 2H2 O'
_chemical_formula_weight     677.77
_chemical_melting_point     ?
_symmetry_cell_setting     monoclinic
_symmetry_space_group_name_H-M     'P 21/c'
_symmetry_space_group_name_Hall     '-P 2ybc'
loop_
    _symmetry_equiv_pos_as_xyz
    'x, y, z'
    '-x, y+1/2, -z+1/2'
    '-x, -y, -z'
    'x, -y-1/2, z-1/2'
_cell_length_a     7.33190(10)
_cell_length_b     18.5135(3)
_cell_length_c     22.0578(3)
_cell_angle_alpha     90.00
_cell_angle_beta     91.5160(10)
_cell_angle_gamma     90.00
_cell_volume     2993.06(8)
_cell_formula_units_Z     4
_cell_measurement_reflns_used     6348
_cell_measurement_theta_min     2.39
_cell_measurement_theta_max     29.95
_cell_measurement_temperature     100.0(10)
_exptl_crystal_description     'block'
_exptl_crystal_colour     'colourless'
_exptl_crystal_size_max     0.39
_exptl_crystal_size_mid     0.17
_exptl_crystal_size_min     0.11
_exptl_crystal_density_diffrn     1.504
_exptl_crystal_density_meas     ?
_exptl_crystal_density_method     'not measured'
_exptl_crystal_F_000     1408
_exptl_absorpt_coefficient_mu     1.217
_exptl_absorpt_correction_type     multi-scan
_exptl_absorpt_process_details     '(<i>SADABS</i>; Bruker, 2009)'
_exptl_absorpt_correction_T_min     0.6477
_exptl_absorpt_correction_T_max     0.8758
_exptl_special_details
;
The crystal was placed in the cold stream of an Oxford Cryosystems Cobra
open-flow nitrogen cryostat (Cosier & Glazer, 1986) operating at 100.0 (1) K.
;
_diffrn_ambient_temperature     100.0(10)
_diffrn_radiation_type     MoK\a
_diffrn_radiation_wavelength     0.71073
_diffrn_radiation_source     'fine-focus sealed tube'
_diffrn_radiation_monochromator     graphite
_diffrn_measurement_device_type
;
Bruker SMART APEXII CCD area-detector
;
_diffrn_measurement_method     '\f and \w scans'
_diffrn_detector_area_resol_mean     ?
_diffrn_reflns_number     33557
_diffrn_reflns_av_R_equivalents     0.0600
_diffrn_reflns_av_sigmaI/netI     0.0609
_diffrn_reflns_theta_min     2.15
_diffrn_reflns_theta_max     30.08
_diffrn_reflns_theta_full     30.08
_diffrn_measured_fraction_theta_max     0.996
_diffrn_measured_fraction_theta_full     0.996
_diffrn_reflns_limit_h_min     -10
_diffrn_reflns_limit_h_max     10
_diffrn_reflns_limit_k_min     -25
_diffrn_reflns_limit_k_max     26
_diffrn_reflns_limit_l_min     -29
_diffrn_reflns_limit_l_max     31
_diffrn_standards_number     0
_diffrn_standards_interval_count     .
_diffrn_standards_interval_time     .
_diffrn_standards_decay_%     ?
_refine_special_details
;
Refinement of <i>F</i>^2^ against ALL reflections. The weighted <i>R</i>-factor
<i>wR</i> and goodness of fit <i>S</i> are based on <i>F</i>^2^, conventional
<i>R</i>-factors <i>R</i> are based on <i>F</i>, with <i>F</i> set to zero for
negative <i>F</i>^2^. The threshold expression of <i>F</i>^2^ >
\s(<i>F</i>^2^) is used only for calculating <i>R</i>-factors(gt) <i>etc</i>.
and is not relevant to the choice of reflections for refinement.
<i>R</i>-factors based on <i>F</i>^2^ are statistically about twice as large
as those based on <i>F</i>, and <i>R</i>- factors based on ALL data will be
even larger.
;
_reflns_number_total     8753
_reflns_number_gt     6404
_reflns_threshold_expression     I>2\s(I)
_refine_ls_structure_factor_coef     Fsqd
_refine_ls_matrix_type     full
_refine_ls_R_factor_all     0.0712
_refine_ls_R_factor_gt     0.0432
_refine_ls_wR_factor_gt     0.0878
_refine_ls_wR_factor_ref     0.0979
_refine_ls_goodness_of_fit_ref     1.026
_refine_ls_restrained_S_all     1.026
_refine_ls_number_reflns     8753
_refine_ls_number_parameters     356
_refine_ls_number_restraints     0
_refine_ls_hydrogen_treatment     constr
_refine_ls_weighting_scheme     calc
_refine_ls_weighting_details
         'calc w=1/[\s^2^(Fo^2^)+(0.0340P)^2^+2.4492P] where P=(Fo^2^+2Fc^2^)/3'
_atom_sites_solution_hydrogens     geom
_atom_sites_solution_primary     direct
_atom_sites_solution_secondary     difmap
_refine_ls_shift/su_max     0.001
_refine_ls_shift/su_mean     0.000
_refine_diff_density_max     0.701
_refine_diff_density_min     -0.423
_refine_ls_extinction_method     none
_refine_ls_extinction_coef     ?
loop_
    _atom_type_symbol
    _atom_type_description
    _atom_type_scat_dispersion_real
    _atom_type_scat_dispersion_imag
    _atom_type_scat_source
    'C' 'C' 0.0033 0.0016
                         'International Tables Vol C Tables 4.2.6.8 and 6.1.1.4'
    'H' 'H' 0.0000 0.0000
                         'International Tables Vol C Tables 4.2.6.8 and 6.1.1.4'
    'N' 'N' 0.0061 0.0033
                         'International Tables Vol C Tables 4.2.6.8 and 6.1.1.4'
    'O' 'O' 0.0106 0.0060
                         'International Tables Vol C Tables 4.2.6.8 and 6.1.1.4'
    'Cl' 'Cl' 0.1484 0.1585
                         'International Tables Vol C Tables 4.2.6.8 and 6.1.1.4'
    'Zn' 'Zn' 0.2839 1.4301
                         'International Tables Vol C Tables 4.2.6.8 and 6.1.1.4'
_computing_data_collection     'APEX2 (Bruker, 2009)'
_computing_cell_refinement     'SAINT (Bruker, 2009)'
_computing_data_reduction     'SAINT (Bruker, 2009)'
_computing_structure_solution     'SHELXTL (Sheldrick, 2008)'
_computing_structure_refinement     'SHELXTL (Sheldrick, 2008)'
_computing_molecular_graphics     'SHELXTL (Sheldrick, 2008)'
_computing_publication_material
;
SHELXTL (Sheldrick, 2008) and PLATON (Spek, 2009)
;
loop_
    _atom_site_type_symbol
    _atom_site_label
    _atom_site_fract_x
    _atom_site_fract_y
    _atom_site_fract_z
    _atom_site_U_iso_or_equiv
    _atom_site_adp_type
    _atom_site_calc_flag
    _atom_site_refinement_flags
    _atom_site_occupancy
    _atom_site_symmetry_multiplicity
    _atom_site_disorder_assembly
    _atom_site_disorder_group
    Zn Zn1 0.26573(4) 0.962442(15) 0.338408(12) 0.01473(7) Uani d . 1 1 . .
    Cl Cl1 -0.01952(8) 0.92451(3) 0.36215(3) 0.01755(12) Uani d . 1 1 . .
    Cl Cl2 0.24649(10) 0.99951(4) 0.24105(3) 0.02531(15) Uani d . 1 1 . .
    Cl Cl3 0.34993(9) 1.05252(3) 0.40340(3) 0.02075(13) Uani d . 1 1 . .
    Cl Cl4 0.47209(9) 0.87115(3) 0.34904(3) 0.02156(13) Uani d . 1 1 . .
    O O1A 0.0570(3) 0.33708(9) 0.60925(7) 0.0208(4) Uani d . 1 1 . .
    N N1A 0.2953(3) 0.22751(11) 0.39336(9) 0.0168(4) Uani d . 1 1 . .
    H H1NA 0.3328 0.1841 0.3806 0.020 Uiso d R 1 1 . .
    N N2A 0.2749(3) 0.35932(11) 0.26700(9) 0.0206(5) Uani d . 1 1 . .
    H H2NA 0.3187 0.3633 0.2343 0.025 Uiso d R 1 1 . .
    H H3NA 0.1567 0.3510 0.2614 0.025 Uiso d R 1 1 . .
    C C1A 0.2379(3) 0.24608(13) 0.45051(11) 0.0155(5) Uani d . 1 1 . .
    C C2A 0.2228(3) 0.20436(13) 0.50269(11) 0.0176(5) Uani d . 1 1 . .
    H H2AA 0.2534 0.1545 0.5027 0.021 Uiso calc R 1 1 . .
    C C3A 0.1624(3) 0.23764(13) 0.55412(11) 0.0183(5) Uani d . 1 1 . .
    H H3AA 0.1514 0.2104 0.5904 0.022 Uiso calc R 1 1 . .
    C C4A 0.1165(3) 0.31170(13) 0.55381(11) 0.0161(5) Uani d . 1 1 . .
    C C5A 0.1324(3) 0.35399(13) 0.50265(11) 0.0159(5) Uani d . 1 1 . .
    H H5AA 0.1023 0.4039 0.5031 0.019 Uiso calc R 1 1 . .
    C C6A 0.1949(3) 0.32041(12) 0.44983(10) 0.0144(5) Uani d . 1 1 . .
    C C7A 0.2315(3) 0.34639(13) 0.39013(11) 0.0158(5) Uani d . 1 1 . .
    C C8A 0.2124(4) 0.42097(13) 0.36420(11) 0.0185(5) Uani d . 1 1 . .
    H H8AA 0.2649 0.4567 0.3932 0.022 Uiso calc R 1 1 . .
    H H8AB 0.0817 0.4325 0.3573 0.022 Uiso calc R 1 1 . .
    C C9A 0.3114(4) 0.42501(14) 0.30467(12) 0.0238(6) Uani d . 1 1 . .
    H H9AA 0.2706 0.4685 0.2819 0.029 Uiso calc R 1 1 . .
    H H9AB 0.4442 0.4295 0.3131 0.029 Uiso calc R 1 1 . .
    C C10A 0.3524(4) 0.29054(14) 0.29338(11) 0.0207(5) Uani d . 1 1 . .
    H H10A 0.4886 0.2933 0.2932 0.025 Uiso calc R 1 1 . .
    C C11A 0.2923(3) 0.28910(13) 0.35792(11) 0.0171(5) Uani d . 1 1 . .
    C C12A 0.0208(4) 0.41291(14) 0.61312(12) 0.0230(5) Uani d . 1 1 . .
    H H12A -0.0174 0.4248 0.6542 0.034 Uiso calc R 1 1 . .
    H H12B -0.0766 0.4259 0.5838 0.034 Uiso calc R 1 1 . .
    H H12C 0.1316 0.4400 0.6040 0.034 Uiso calc R 1 1 . .
    C C13A 0.2905(4) 0.22674(15) 0.25513(12) 0.0269(6) Uani d . 1 1 . .
    H H13A 0.3437 0.1823 0.2720 0.040 Uiso calc R 1 1 . .
    H H13B 0.3306 0.2333 0.2135 0.040 Uiso calc R 1 1 . .
    H H13C 0.1571 0.2234 0.2552 0.040 Uiso calc R 1 1 . .
    O O1B 0.4468(3) 0.92386(9) -0.07206(8) 0.0229(4) Uani d . 1 1 . .
    N N1B 0.2155(3) 0.76370(11) 0.12185(9) 0.0168(4) Uani d . 1 1 . .
    H H1NB 0.1594 0.7771 0.1571 0.020 Uiso d R 1 1 . .
    N N2B 0.2106(3) 0.56588(11) 0.09296(9) 0.0180(4) Uani d . 1 1 . .
    H H2NB 0.1558 0.5268 0.1035 0.022 Uiso d R 1 1 . .
    H H3NB 0.3344 0.5618 0.0984 0.022 Uiso d R 1 1 . .
    C C1B 0.2720(3) 0.81144(13) 0.07788(11) 0.0159(5) Uani d . 1 1 . .
    C C2B 0.2923(3) 0.88670(13) 0.07965(11) 0.0191(5) Uani d . 1 1 . .
    H H2BA 0.2675 0.9133 0.1153 0.023 Uiso calc R 1 1 . .
    C C3B 0.3491(3) 0.92074(13) 0.02824(12) 0.0205(5) Uani d . 1 1 . .
    H H3BA 0.3615 0.9718 0.0282 0.025 Uiso calc R 1 1 . .
    C C4B 0.3893(3) 0.88144(13) -0.02451(11) 0.0184(5) Uani d . 1 1 . .
    C C5B 0.3702(3) 0.80745(13) -0.02703(11) 0.0164(5) Uani d . 1 1 . .
    H H5BA 0.3975 0.7813 -0.0627 0.020 Uiso calc R 1 1 . .
    C C6B 0.3089(3) 0.77191(12) 0.02494(11) 0.0147(5) Uani d . 1 1 . .
    C C7B 0.2684(3) 0.69762(12) 0.03832(10) 0.0142(4) Uani d . 1 1 . .
    C C8B 0.2740(4) 0.63242(12) -0.00178(11) 0.0169(5) Uani d . 1 1 . .
    H H8BA 0.4020 0.6169 -0.0066 0.020 Uiso calc R 1 1 . .
    H H8BB 0.2218 0.6443 -0.0424 0.020 Uiso calc R 1 1 . .
    C C9B 0.1652(4) 0.57181(13) 0.02624(11) 0.0183(5) Uani d . 1 1 . .
    H H9BA 0.0331 0.5814 0.0202 0.022 Uiso calc R 1 1 . .
    H H9BB 0.1937 0.5256 0.0060 0.022 Uiso calc R 1 1 . .
    C C10B 0.1468(4) 0.62980(13) 0.12931(11) 0.0185(5) Uani d . 1 1 . .
    H H10B 0.0104 0.6301 0.1288 0.022 Uiso calc R 1 1 . .
    C C11B 0.2120(3) 0.69530(12) 0.09674(11) 0.0151(5) Uani d . 1 1 . .
    C C12B 0.4831(4) 0.88787(15) -0.12753(11) 0.0237(6) Uani d . 1 1 . .
    H H12D 0.5254 0.9230 -0.1572 0.036 Uiso calc R 1 1 . .
    H H12E 0.3713 0.8647 -0.1431 0.036 Uiso calc R 1 1 . .
    H H12F 0.5775 0.8512 -0.1204 0.036 Uiso calc R 1 1 . .
    C C13B 0.2165(4) 0.62126(15) 0.19426(11) 0.0264(6) Uani d . 1 1 . .
    H H13D 0.1824 0.6638 0.2179 0.040 Uiso calc R 1 1 . .
    H H13E 0.3497 0.6165 0.1949 0.040 Uiso calc R 1 1 . .
    H H13F 0.1626 0.5780 0.2120 0.040 Uiso calc R 1 1 . .
    O O1WA 0.8196(3) 0.25435(10) 0.67829(9) 0.0288(4) Uani d . 1 1 . .
    H H1WA 0.7555 0.2236 0.6529 0.043 Uiso d R 1 1 . .
    H H2WA 0.9016 0.2780 0.6552 0.043 Uiso d R 1 1 . .
    O O1WB 0.1004(3) 0.83525(10) 0.22985(8) 0.0238(4) Uani d . 1 1 . .
    H H1WB 0.1204 0.8048 0.2610 0.036 Uiso d R 1 1 . .
    H H2WB 0.1576 0.8790 0.2333 0.036 Uiso d R 1 1 . .
loop_
    _atom_site_aniso_label
    _atom_site_aniso_U_11
    _atom_site_aniso_U_22
    _atom_site_aniso_U_33
    _atom_site_aniso_U_12
    _atom_site_aniso_U_13
    _atom_site_aniso_U_23
    Zn1 0.01490(14) 0.01365(13) 0.01579(13) -0.00034(11) 0.00312(10)
                                                                    -0.00027(11)
    Cl1 0.0148(3) 0.0147(3) 0.0234(3) -0.0003(2) 0.0051(2) -0.0018(2)
    Cl2 0.0292(4) 0.0285(3) 0.0183(3) 0.0008(3) 0.0031(3) 0.0068(2)
    Cl3 0.0213(3) 0.0158(3) 0.0253(3) -0.0025(2) 0.0016(2) -0.0045(2)
    Cl4 0.0188(3) 0.0236(3) 0.0227(3) 0.0068(2) 0.0071(2) 0.0033(2)
    O1A 0.0264(10) 0.0188(9) 0.0174(8) -0.0001(7) 0.0028(7) -0.0022(7)
    N1A 0.0194(11) 0.0140(9) 0.0170(10) 0.0017(8) 0.0025(8) -0.0022(8)
    N2A 0.0198(11) 0.0235(11) 0.0187(10) -0.0003(9) 0.0060(9) 0.0052(9)
    C1A 0.0131(11) 0.0148(11) 0.0188(11) -0.0012(9) 0.0022(9) -0.0009(9)
    C2A 0.0180(12) 0.0133(11) 0.0216(12) -0.0014(9) 0.0001(10) 0.0007(9)
    C3A 0.0169(12) 0.0197(12) 0.0181(12) -0.0028(10) -0.0003(10) 0.0027(9)
    C4A 0.0126(11) 0.0198(12) 0.0159(11) -0.0026(9) -0.0003(9) -0.0039(9)
    C5A 0.0131(11) 0.0149(11) 0.0197(11) 0.0003(9) -0.0002(9) -0.0014(9)
    C6A 0.0131(11) 0.0138(11) 0.0162(11) -0.0006(9) -0.0002(9) 0.0003(9)
    C7A 0.0133(11) 0.0157(11) 0.0184(11) 0.0000(9) 0.0014(9) 0.0007(9)
    C8A 0.0209(13) 0.0146(11) 0.0201(12) 0.0002(10) 0.0027(10) 0.0033(9)
    C9A 0.0276(15) 0.0175(12) 0.0265(13) -0.0042(11) 0.0062(11) 0.0026(10)
    C10A 0.0208(13) 0.0217(12) 0.0199(12) 0.0037(10) 0.0057(10) 0.0012(10)
    C11A 0.0167(12) 0.0175(11) 0.0169(11) -0.0006(9) 0.0003(9) 0.0019(9)
    C12A 0.0260(14) 0.0220(13) 0.0210(12) 0.0003(11) 0.0016(11) -0.0061(10)
    C13A 0.0337(16) 0.0270(14) 0.0200(13) 0.0043(12) 0.0016(11) -0.0026(11)
    O1B 0.0268(10) 0.0170(9) 0.0251(9) -0.0034(8) 0.0033(8) 0.0067(7)
    N1B 0.0173(11) 0.0159(10) 0.0174(10) -0.0013(8) 0.0049(8) -0.0034(8)
    N2B 0.0201(11) 0.0141(9) 0.0202(10) -0.0042(8) 0.0044(8) 0.0002(8)
    C1B 0.0120(11) 0.0157(11) 0.0199(12) -0.0002(9) -0.0003(9) -0.0020(9)
    C2B 0.0174(12) 0.0161(11) 0.0239(13) 0.0016(9) -0.0003(10) -0.0051(10)
    C3B 0.0171(13) 0.0143(11) 0.0299(13) 0.0005(9) -0.0020(10) 0.0014(10)
    C4B 0.0135(11) 0.0170(11) 0.0246(12) -0.0021(9) -0.0004(10) 0.0056(10)
    C5B 0.0127(11) 0.0179(11) 0.0186(11) -0.0002(9) 0.0011(9) 0.0005(9)
    C6B 0.0108(11) 0.0143(11) 0.0190(11) 0.0012(9) -0.0001(9) 0.0005(9)
    C7B 0.0133(11) 0.0142(11) 0.0150(11) -0.0012(9) 0.0006(9) -0.0015(9)
    C8B 0.0200(12) 0.0158(11) 0.0150(11) -0.0025(9) 0.0030(9) -0.0004(9)
    C9B 0.0225(13) 0.0141(11) 0.0183(12) -0.0032(10) 0.0016(10) -0.0026(9)
    C10B 0.0199(13) 0.0173(11) 0.0185(12) -0.0032(10) 0.0051(10) -0.0022(9)
    C11B 0.0130(11) 0.0143(11) 0.0181(11) -0.0009(9) 0.0024(9) -0.0015(9)
    C12B 0.0234(14) 0.0252(13) 0.0225(13) -0.0031(11) 0.0013(11) 0.0082(11)
    C13B 0.0355(16) 0.0261(14) 0.0179(12) -0.0035(12) 0.0032(11) 0.0007(10)
    O1WA 0.0327(12) 0.0249(10) 0.0289(10) -0.0012(9) 0.0048(9) 0.0014(8)
    O1WB 0.0274(10) 0.0238(9) 0.0202(9) -0.0009(8) 0.0034(8) -0.0021(7)
_geom_special_details
;
All e.s.d.'s (except the e.s.d. in the dihedral angle between two l.s. planes)
are estimated using the full covariance matrix. The cell e.s.d.'s are taken
into account individually in the estimation of e.s.d.'s in distances, angles
and torsion angles; correlations between e.s.d.'s in cell parameters are only
used when they are defined by crystal symmetry. An approximate (isotropic)
treatment of cell e.s.d.'s is used for estimating e.s.d.'s involving l.s.
planes.
;
loop_
    _geom_bond_atom_site_label_1
    _geom_bond_atom_site_label_2
    _geom_bond_site_symmetry_2
    _geom_bond_distance
    _geom_bond_publ_flag
    Zn1 Cl2 . 2.2554(7) ?
    Zn1 Cl3 . 2.2739(7) ?
    Zn1 Cl4 . 2.2763(7) ?
    Zn1 Cl1 . 2.2802(6) ?
    O1A C4A . 1.391(3) ?
    O1A C12A . 1.432(3) ?
    N1A C11A . 1.382(3) ?
    N1A C1A . 1.383(3) ?
    N1A H1NA . 0.8963 ?
    N2A C9A . 1.493(3) ?
    N2A C10A . 1.505(3) ?
    N2A H2NA . 0.8004 ?
    N2A H3NA . 0.8857 ?
    C1A C2A . 1.393(3) ?
    C1A C6A . 1.412(3) ?
    C2A C3A . 1.375(3) ?
    C2A H2AA . 0.9500 ?
    C3A C4A . 1.412(3) ?
    C3A H3AA . 0.9500 ?
    C4A C5A . 1.381(3) ?
    C5A C6A . 1.408(3) ?
    C5A H5AA . 0.9500 ?
    C6A C7A . 1.434(3) ?
    C7A C11A . 1.358(3) ?
    C7A C8A . 1.500(3) ?
    C8A C9A . 1.519(3) ?
    C8A H8AA . 0.9900 ?
    C8A H8AB . 0.9900 ?
    C9A H9AA . 0.9900 ?
    C9A H9AB . 0.9900 ?
    C10A C11A . 1.501(3) ?
    C10A C13A . 1.514(4) ?
    C10A H10A . 1.0000 ?
    C12A H12A . 0.9800 ?
    C12A H12B . 0.9800 ?
    C12A H12C . 0.9800 ?
    C13A H13A . 0.9800 ?
    C13A H13B . 0.9800 ?
    C13A H13C . 0.9800 ?
    O1B C4B . 1.385(3) ?
    O1B C12B . 1.425(3) ?
    N1B C11B . 1.382(3) ?
    N1B C1B . 1.384(3) ?
    N1B H1NB . 0.9238 ?
    N2B C9B . 1.504(3) ?
    N2B C10B . 1.511(3) ?
    N2B H2NB . 0.8624 ?
    N2B H3NB . 0.9155 ?
    C1B C2B . 1.402(3) ?
    C1B C6B . 1.410(3) ?
    C2B C3B . 1.372(3) ?
    C2B H2BA . 0.9500 ?
    C3B C4B . 1.410(4) ?
    C3B H3BA . 0.9500 ?
    C4B C5B . 1.378(3) ?
    C5B C6B . 1.406(3) ?
    C5B H5BA . 0.9500 ?
    C6B C7B . 1.439(3) ?
    C7B C11B . 1.364(3) ?
    C7B C8B . 1.498(3) ?
    C8B C9B . 1.518(3) ?
    C8B H8BA . 0.9900 ?
    C8B H8BB . 0.9900 ?
    C9B H9BA . 0.9900 ?
    C9B H9BB . 0.9900 ?
    C10B C11B . 1.495(3) ?
    C10B C13B . 1.517(4) ?
    C10B H10B . 1.0000 ?
    C12B H12D . 0.9800 ?
    C12B H12E . 0.9800 ?
    C12B H12F . 0.9800 ?
    C13B H13D . 0.9800 ?
    C13B H13E . 0.9800 ?
    C13B H13F . 0.9800 ?
    O1WA H1WA . 0.9187 ?
    O1WA H2WA . 0.9097 ?
    O1WB H1WB . 0.8973 ?
    O1WB H2WB . 0.9144 ?
loop_
    _geom_angle_atom_site_label_1
    _geom_angle_atom_site_label_2
    _geom_angle_atom_site_label_3
    _geom_angle_site_symmetry_1
    _geom_angle_site_symmetry_3
    _geom_angle
    _geom_angle_publ_flag
    Cl2 Zn1 Cl3 . . 112.72(3) ?
    Cl2 Zn1 Cl4 . . 110.40(3) ?
    Cl3 Zn1 Cl4 . . 108.12(3) ?
    Cl2 Zn1 Cl1 . . 106.12(3) ?
    Cl3 Zn1 Cl1 . . 108.45(2) ?
    Cl4 Zn1 Cl1 . . 111.03(2) ?
    C4A O1A C12A . . 116.52(19) ?
    C11A N1A C1A . . 108.04(19) ?
    C11A N1A H1NA . . 124.2 ?
    C1A N1A H1NA . . 127.7 ?
    C9A N2A C10A . . 114.4(2) ?
    C9A N2A H2NA . . 110.9 ?
    C10A N2A H2NA . . 105.6 ?
    C9A N2A H3NA . . 112.3 ?
    C10A N2A H3NA . . 105.3 ?
    H2NA N2A H3NA . . 107.8 ?
    N1A C1A C2A . . 130.4(2) ?
    N1A C1A C6A . . 107.8(2) ?
    C2A C1A C6A . . 121.8(2) ?
    C3A C2A C1A . . 117.9(2) ?
    C3A C2A H2AA . . 121.1 ?
    C1A C2A H2AA . . 121.1 ?
    C2A C3A C4A . . 120.9(2) ?
    C2A C3A H3AA . . 119.6 ?
    C4A C3A H3AA . . 119.6 ?
    C5A C4A O1A . . 124.2(2) ?
    C5A C4A C3A . . 122.0(2) ?
    O1A C4A C3A . . 113.8(2) ?
    C4A C5A C6A . . 117.5(2) ?
    C4A C5A H5AA . . 121.2 ?
    C6A C5A H5AA . . 121.2 ?
    C5A C6A C1A . . 119.9(2) ?
    C5A C6A C7A . . 133.2(2) ?
    C1A C6A C7A . . 106.8(2) ?
    C11A C7A C6A . . 106.9(2) ?
    C11A C7A C8A . . 123.2(2) ?
    C6A C7A C8A . . 129.9(2) ?
    C7A C8A C9A . . 109.5(2) ?
    C7A C8A H8AA . . 109.8 ?
    C9A C8A H8AA . . 109.8 ?
    C7A C8A H8AB . . 109.8 ?
    C9A C8A H8AB . . 109.8 ?
    H8AA C8A H8AB . . 108.2 ?
    N2A C9A C8A . . 111.0(2) ?
    N2A C9A H9AA . . 109.4 ?
    C8A C9A H9AA . . 109.4 ?
    N2A C9A H9AB . . 109.4 ?
    C8A C9A H9AB . . 109.4 ?
    H9AA C9A H9AB . . 108.0 ?
    C11A C10A N2A . . 105.33(19) ?
    C11A C10A C13A . . 115.0(2) ?
    N2A C10A C13A . . 109.9(2) ?
    C11A C10A H10A . . 108.8 ?
    N2A C10A H10A . . 108.8 ?
    C13A C10A H10A . . 108.8 ?
    C7A C11A N1A . . 110.4(2) ?
    C7A C11A C10A . . 126.2(2) ?
    N1A C11A C10A . . 123.4(2) ?
    O1A C12A H12A . . 109.5 ?
    O1A C12A H12B . . 109.5 ?
    H12A C12A H12B . . 109.5 ?
    O1A C12A H12C . . 109.5 ?
    H12A C12A H12C . . 109.5 ?
    H12B C12A H12C . . 109.5 ?
    C10A C13A H13A . . 109.5 ?
    C10A C13A H13B . . 109.5 ?
    H13A C13A H13B . . 109.5 ?
    C10A C13A H13C . . 109.5 ?
    H13A C13A H13C . . 109.5 ?
    H13B C13A H13C . . 109.5 ?
    C4B O1B C12B . . 116.91(19) ?
    C11B N1B C1B . . 107.89(19) ?
    C11B N1B H1NB . . 125.4 ?
    C1B N1B H1NB . . 124.6 ?
    C9B N2B C10B . . 113.50(19) ?
    C9B N2B H2NB . . 103.4 ?
    C10B N2B H2NB . . 111.2 ?
    C9B N2B H3NB . . 109.1 ?
    C10B N2B H3NB . . 108.4 ?
    H2NB N2B H3NB . . 111.2 ?
    N1B C1B C2B . . 130.5(2) ?
    N1B C1B C6B . . 108.4(2) ?
    C2B C1B C6B . . 121.1(2) ?
    C3B C2B C1B . . 117.9(2) ?
    C3B C2B H2BA . . 121.0 ?
    C1B C2B H2BA . . 121.0 ?
    C2B C3B C4B . . 121.3(2) ?
    C2B C3B H3BA . . 119.3 ?
    C4B C3B H3BA . . 119.3 ?
    C5B C4B O1B . . 124.5(2) ?
    C5B C4B C3B . . 121.5(2) ?
    O1B C4B C3B . . 114.0(2) ?
    C4B C5B C6B . . 117.8(2) ?
    C4B C5B H5BA . . 121.1 ?
    C6B C5B H5BA . . 121.1 ?
    C5B C6B C1B . . 120.3(2) ?
    C5B C6B C7B . . 133.4(2) ?
    C1B C6B C7B . . 106.3(2) ?
    C11B C7B C6B . . 107.0(2) ?
    C11B C7B C8B . . 123.1(2) ?
    C6B C7B C8B . . 129.8(2) ?
    C7B C8B C9B . . 109.41(19) ?
    C7B C8B H8BA . . 109.8 ?
    C9B C8B H8BA . . 109.8 ?
    C7B C8B H8BB . . 109.8 ?
    C9B C8B H8BB . . 109.8 ?
    H8BA C8B H8BB . . 108.2 ?
    N2B C9B C8B . . 110.3(2) ?
    N2B C9B H9BA . . 109.6 ?
    C8B C9B H9BA . . 109.6 ?
    N2B C9B H9BB . . 109.6 ?
    C8B C9B H9BB . . 109.6 ?
    H9BA C9B H9BB . . 108.1 ?
    C11B C10B N2B . . 105.84(18) ?
    C11B C10B C13B . . 115.8(2) ?
    N2B C10B C13B . . 108.6(2) ?
    C11B C10B H10B . . 108.8 ?
    N2B C10B H10B . . 108.8 ?
    C13B C10B H10B . . 108.8 ?
    C7B C11B N1B . . 110.3(2) ?
    C7B C11B C10B . . 126.0(2) ?
    N1B C11B C10B . . 123.6(2) ?
    O1B C12B H12D . . 109.5 ?
    O1B C12B H12E . . 109.5 ?
    H12D C12B H12E . . 109.5 ?
    O1B C12B H12F . . 109.5 ?
    H12D C12B H12F . . 109.5 ?
    H12E C12B H12F . . 109.5 ?
    C10B C13B H13D . . 109.5 ?
    C10B C13B H13E . . 109.5 ?
    H13D C13B H13E . . 109.5 ?
    C10B C13B H13F . . 109.5 ?
    H13D C13B H13F . . 109.5 ?
    H13E C13B H13F . . 109.5 ?
    H1WA O1WA H2WA . . 107.0 ?
    H1WB O1WB H2WB . . 115.3 ?
loop_
    _geom_torsion_atom_site_label_1
    _geom_torsion_atom_site_label_2
    _geom_torsion_atom_site_label_3
    _geom_torsion_atom_site_label_4
    _geom_torsion_site_symmetry_1
    _geom_torsion_site_symmetry_2
    _geom_torsion_site_symmetry_3
    _geom_torsion_site_symmetry_4
    _geom_torsion
    _geom_torsion_publ_flag
    C11A N1A C1A C2A . . . . -177.6(3) ?
    C11A N1A C1A C6A . . . . 1.2(3) ?
    N1A C1A C2A C3A . . . . 179.4(2) ?
    C6A C1A C2A C3A . . . . 0.7(4) ?
    C1A C2A C3A C4A . . . . 0.3(4) ?
    C12A O1A C4A C5A . . . . -3.6(3) ?
    C12A O1A C4A C3A . . . . 175.7(2) ?
    C2A C3A C4A C5A . . . . -1.0(4) ?
    C2A C3A C4A O1A . . . . 179.7(2) ?
    O1A C4A C5A C6A . . . . 179.9(2) ?
    C3A C4A C5A C6A . . . . 0.7(4) ?
    C4A C5A C6A C1A . . . . 0.2(3) ?
    C4A C5A C6A C7A . . . . -178.5(3) ?
    N1A C1A C6A C5A . . . . -179.9(2) ?
    C2A C1A C6A C5A . . . . -0.9(4) ?
    N1A C1A C6A C7A . . . . -0.9(3) ?
    C2A C1A C6A C7A . . . . 178.1(2) ?
    C5A C6A C7A C11A . . . . 179.1(3) ?
    C1A C6A C7A C11A . . . . 0.2(3) ?
    C5A C6A C7A C8A . . . . -0.5(5) ?
    C1A C6A C7A C8A . . . . -179.3(2) ?
    C11A C7A C8A C9A . . . . -13.4(3) ?
    C6A C7A C8A C9A . . . . 166.1(3) ?
    C10A N2A C9A C8A . . . . -66.4(3) ?
    C7A C8A C9A N2A . . . . 43.0(3) ?
    C9A N2A C10A C11A . . . . 49.5(3) ?
    C9A N2A C10A C13A . . . . 174.0(2) ?
    C6A C7A C11A N1A . . . . 0.5(3) ?
    C8A C7A C11A N1A . . . . -179.9(2) ?
    C6A C7A C11A C10A . . . . -178.3(2) ?
    C8A C7A C11A C10A . . . . 1.2(4) ?
    C1A N1A C11A C7A . . . . -1.1(3) ?
    C1A N1A C11A C10A . . . . 177.8(2) ?
    N2A C10A C11A C7A . . . . -18.0(3) ?
    C13A C10A C11A C7A . . . . -139.1(3) ?
    N2A C10A C11A N1A . . . . 163.3(2) ?
    C13A C10A C11A N1A . . . . 42.1(4) ?
    C11B N1B C1B C2B . . . . 177.7(3) ?
    C11B N1B C1B C6B . . . . -1.5(3) ?
    N1B C1B C2B C3B . . . . -179.1(3) ?
    C6B C1B C2B C3B . . . . 0.0(4) ?
    C1B C2B C3B C4B . . . . -1.2(4) ?
    C12B O1B C4B C5B . . . . 1.9(4) ?
    C12B O1B C4B C3B . . . . -177.7(2) ?
    C2B C3B C4B C5B . . . . 1.2(4) ?
    C2B C3B C4B O1B . . . . -179.3(2) ?
    O1B C4B C5B C6B . . . . -179.5(2) ?
    C3B C4B C5B C6B . . . . 0.0(4) ?
    C4B C5B C6B C1B . . . . -1.1(4) ?
    C4B C5B C6B C7B . . . . 177.8(3) ?
    N1B C1B C6B C5B . . . . -179.6(2) ?
    C2B C1B C6B C5B . . . . 1.1(4) ?
    N1B C1B C6B C7B . . . . 1.2(3) ?
    C2B C1B C6B C7B . . . . -178.1(2) ?
    C5B C6B C7B C11B . . . . -179.5(3) ?
    C1B C6B C7B C11B . . . . -0.4(3) ?
    C5B C6B C7B C8B . . . . -2.2(5) ?
    C1B C6B C7B C8B . . . . 176.8(2) ?
    C11B C7B C8B C9B . . . . 14.5(3) ?
    C6B C7B C8B C9B . . . . -162.4(2) ?
    C10B N2B C9B C8B . . . . 67.6(3) ?
    C7B C8B C9B N2B . . . . -45.0(3) ?
    C9B N2B C10B C11B . . . . -49.5(3) ?
    C9B N2B C10B C13B . . . . -174.4(2) ?
    C6B C7B C11B N1B . . . . -0.5(3) ?
    C8B C7B C11B N1B . . . . -178.0(2) ?
    C6B C7B C11B C10B . . . . 176.8(2) ?
    C8B C7B C11B C10B . . . . -0.7(4) ?
    C1B N1B C11B C7B . . . . 1.3(3) ?
    C1B N1B C11B C10B . . . . -176.1(2) ?
    N2B C10B C11B C7B . . . . 17.2(3) ?
    C13B C10B C11B C7B . . . . 137.5(3) ?
    N2B C10B C11B N1B . . . . -165.8(2) ?
    C13B C10B C11B N1B . . . . -45.5(3) ?
loop_
    _geom_hbond_atom_site_label_D
    _geom_hbond_atom_site_label_H
    _geom_hbond_atom_site_label_A
    _geom_hbond_site_symmetry_A
    _geom_hbond_distance_DH
    _geom_hbond_distance_HA
    _geom_hbond_distance_DA
    _geom_hbond_angle_DHA
    _geom_hbond_publ_flag
    N1A H1NA Cl3 1_545 0.90 2.49 3.271(2) 146 yes
    N2A H2NA Cl4 2_645 0.80 2.43 3.208(2) 164 yes
    N2A H3NA O1WB 2_545 0.89 1.92 2.790(3) 166 yes
    N1B H1NB O1WB . 0.92 1.99 2.872(3) 159 yes
    N2B H2NB Cl1 2_545 0.86 2.28 3.141(2) 176 yes
    N2B H3NB Cl3 2_645 0.92 2.32 3.231(2) 171 yes
    O1WA H1WA Cl4 3_666 0.92 2.42 3.204(2) 143 yes
    O1WA H2WA O1A 1_655 0.91 1.89 2.799(3) 173 yes
    O1WB H1WB O1WA 3_666 0.90 1.78 2.672(3) 175 yes
    O1WB H2WB Cl2 . 0.91 2.33 3.231(2) 169 yes
    C12B H12E O1WA 2_655 0.98 2.58 3.487(3) 153 yes
    C3B H3BA O1B 3_675 0.95 2.56 3.373(3) 143 yes
_iucr_refine_instructions_details
;
TITL bc1_0m in P2(1)/c (100K)
CELL 0.71073   7.3319  18.5135  22.0578  90.000  91.516  90.000
ZERR    4.00   0.0001   0.0003   0.0003   0.000   0.001   0.000
LATT  1
SYMM -X, 0.5+Y, 0.5-Z
SFAC C H N O CL ZN
UNIT 104 152 16 16 16 4
TEMP -173.000
SIZE 0.112 0.174 0.391
L.S. 10
BOND $H
FMAP 2 1 60
PLAN 20
OMIT 0 0 2
OMIT 2 0 4
OMIT 2 3 1
OMIT -1 8 4
ACTA
CONF
WGHT    0.034000    2.449200
FVAR       0.24097
ZN1   6    0.265730    0.962442    0.338408    11.00000    0.01490    0.01365 =
         0.01579   -0.00027    0.00312   -0.00034
CL1   5   -0.019522    0.924512    0.362148    11.00000    0.01481    0.01467 =
         0.02342   -0.00179    0.00509   -0.00026
CL2   5    0.246489    0.999512    0.241050    11.00000    0.02923    0.02855 =
         0.01827    0.00683    0.00308    0.00077
CL3   5    0.349932    1.052516    0.403403    11.00000    0.02126    0.01576 =
         0.02528   -0.00452    0.00165   -0.00254
CL4   5    0.472088    0.871153    0.349035    11.00000    0.01876    0.02360 =
         0.02265    0.00335    0.00708    0.00679
O1A   4    0.056976    0.337080    0.609254    11.00000    0.02638    0.01883 =
         0.01739   -0.00223    0.00277   -0.00011
N1A   3    0.295343    0.227507    0.393364    11.00000    0.01942    0.01404 =
         0.01702   -0.00216    0.00250    0.00173
AFIX   3
H1NA  2    0.332823    0.184127    0.380635    11.00000   -1.20000
AFIX   0
N2A   3    0.274905    0.359318    0.267002    11.00000    0.01984    0.02350 =
         0.01867    0.00525    0.00596   -0.00032
AFIX   3
H2NA  2    0.318705    0.363278    0.234312    11.00000   -1.20000
H3NA  2    0.156705    0.350978    0.261412    11.00000   -1.20000
AFIX   0
C1A   1    0.237869    0.246075    0.450505    11.00000    0.01310    0.01478 =
         0.01883   -0.00093    0.00225   -0.00123
C2A   1    0.222817    0.204361    0.502690    11.00000    0.01804    0.01331 =
         0.02156    0.00073    0.00010   -0.00138
AFIX  43
H2AA  2    0.253350    0.154492    0.502735    11.00000   -1.20000
AFIX   0
C3A   1    0.162383    0.237643    0.554116    11.00000    0.01691    0.01975 =
         0.01813    0.00267   -0.00026   -0.00284
AFIX  43
H3AA  2    0.151375    0.210443    0.590356    11.00000   -1.20000
AFIX   0
C4A   1    0.116453    0.311696    0.553810    11.00000    0.01264    0.01980 =
         0.01587   -0.00394   -0.00029   -0.00262
C5A   1    0.132407    0.353992    0.502654    11.00000    0.01309    0.01493 =
         0.01974   -0.00145   -0.00016    0.00029
AFIX  43
H5AA  2    0.102332    0.403899    0.503089    11.00000   -1.20000
AFIX   0
C6A   1    0.194902    0.320405    0.449828    11.00000    0.01308    0.01381 =
         0.01616    0.00028   -0.00024   -0.00058
C7A   1    0.231523    0.346388    0.390130    11.00000    0.01326    0.01571 =
         0.01838    0.00069    0.00139    0.00000
C8A   1    0.212428    0.420974    0.364203    11.00000    0.02085    0.01461 =
         0.02011    0.00332    0.00272    0.00020
AFIX  23
H8AA  2    0.264875    0.456701    0.393151    11.00000   -1.20000
H8AB  2    0.081711    0.432549    0.357268    11.00000   -1.20000
AFIX   0
C9A   1    0.311396    0.425010    0.304673    11.00000    0.02763    0.01754 =
         0.02650    0.00264    0.00624   -0.00416
AFIX  23
H9AA  2    0.270572    0.468463    0.281947    11.00000   -1.20000
H9AB  2    0.444236    0.429469    0.313056    11.00000   -1.20000
AFIX   0
C10A  1    0.352368    0.290538    0.293380    11.00000    0.02084    0.02172 =
         0.01994    0.00120    0.00568    0.00370
AFIX  13
H10A  2    0.488568    0.293285    0.293219    11.00000   -1.20000
AFIX   0
C11A  1    0.292297    0.289098    0.357919    11.00000    0.01666    0.01754 =
         0.01695    0.00192    0.00030   -0.00060
C12A  1    0.020804    0.412911    0.613115    11.00000    0.02598    0.02198 =
         0.02099   -0.00606    0.00157    0.00034
AFIX 137
H12A  2   -0.017433    0.424809    0.654164    11.00000   -1.50000
H12B  2   -0.076553    0.425853    0.583808    11.00000   -1.50000
H12C  2    0.131637    0.439980    0.604015    11.00000   -1.50000
AFIX   0
C13A  1    0.290480    0.226742    0.255127    11.00000    0.03370    0.02695 =
         0.01997   -0.00260    0.00158    0.00430
AFIX 137
H13A  2    0.343727    0.182281    0.271976    11.00000   -1.50000
H13B  2    0.330560    0.233292    0.213452    11.00000   -1.50000
H13C  2    0.157096    0.223361    0.255194    11.00000   -1.50000
AFIX   0
O1B   4    0.446848    0.923863   -0.072057    11.00000    0.02676    0.01703 =
         0.02506    0.00675    0.00331   -0.00341
N1B   3    0.215546    0.763702    0.121849    11.00000    0.01732    0.01586 =
         0.01741   -0.00342    0.00487   -0.00126
AFIX   3
H1NB  2    0.159386    0.777082    0.157129    11.00000   -1.20000
AFIX   0
N2B   3    0.210570    0.565881    0.092959    11.00000    0.02005    0.01409 =
         0.02019    0.00015    0.00443   -0.00420
AFIX   3
H2NB  2    0.155850    0.526789    0.103499    11.00000   -1.20000
H3NB  2    0.334360    0.561791    0.098399    11.00000   -1.20000
AFIX   0
C1B   1    0.272014    0.811443    0.077880    11.00000    0.01204    0.01566 =
         0.01990   -0.00202   -0.00027   -0.00023
C2B   1    0.292284    0.886697    0.079653    11.00000    0.01741    0.01607 =
         0.02391   -0.00506   -0.00026    0.00163
AFIX  43
H2BA  2    0.267479    0.913289    0.115335    11.00000   -1.20000
AFIX   0
C3B   1    0.349070    0.920743    0.028239    11.00000    0.01708    0.01432 =
         0.02990    0.00144   -0.00199    0.00045
AFIX  43
H3BA  2    0.361520    0.971819    0.028166    11.00000   -1.20000
AFIX   0
C4B   1    0.389334    0.881437   -0.024509    11.00000    0.01354    0.01695 =
         0.02464    0.00558   -0.00040   -0.00213
C5B   1    0.370197    0.807448   -0.027032    11.00000    0.01274    0.01789 =
         0.01864    0.00050    0.00105   -0.00015
AFIX  43
H5BA  2    0.397525    0.781309   -0.062723    11.00000   -1.20000
AFIX   0
C6B   1    0.308903    0.771909    0.024945    11.00000    0.01080    0.01429 =
         0.01903    0.00047   -0.00015    0.00117
C7B   1    0.268379    0.697618    0.038321    11.00000    0.01334    0.01424 =
         0.01502   -0.00152    0.00062   -0.00117
C8B   1    0.274026    0.632417   -0.001778    11.00000    0.02002    0.01585 =
         0.01500   -0.00041    0.00302   -0.00250
AFIX  23
H8BA  2    0.402028    0.616871   -0.006581    11.00000   -1.20000
H8BB  2    0.221803    0.644349   -0.042400    11.00000   -1.20000
AFIX   0
C9B   1    0.165213    0.571805    0.026239    11.00000    0.02245    0.01413 =
         0.01827   -0.00263    0.00160   -0.00318
AFIX  23
H9BA  2    0.033147    0.581390    0.020180    11.00000   -1.20000
H9BB  2    0.193693    0.525609    0.005959    11.00000   -1.20000
AFIX   0
C10B  1    0.146802    0.629798    0.129314    11.00000    0.01987    0.01730 =
         0.01854   -0.00217    0.00508   -0.00317
AFIX  13
H10B  2    0.010384    0.630129    0.128833    11.00000   -1.20000
AFIX   0
C11B  1    0.212047    0.695298    0.096744    11.00000    0.01301    0.01425 =
         0.01814   -0.00147    0.00241   -0.00091
C12B  1    0.483096    0.887867   -0.127531    11.00000    0.02339    0.02522 =
         0.02249    0.00819    0.00129   -0.00306
AFIX 137
H12D  2    0.525423    0.923027   -0.157246    11.00000   -1.50000
H12E  2    0.371268    0.864652   -0.143127    11.00000   -1.50000
H12F  2    0.577535    0.851157   -0.120384    11.00000   -1.50000
AFIX   0
C13B  1    0.216527    0.621260    0.194264    11.00000    0.03548    0.02611 =
         0.01786    0.00068    0.00319   -0.00345
AFIX 137
H13D  2    0.182366    0.663791    0.217854    11.00000   -1.50000
H13E  2    0.349684    0.616501    0.194884    11.00000   -1.50000
H13F  2    0.162584    0.577969    0.212023    11.00000   -1.50000
AFIX   0
O1WA  4    0.819579    0.254350    0.678289    11.00000    0.03269    0.02493 =
         0.02892    0.00144    0.00478   -0.00125
AFIX   3
H1WA  2    0.755539    0.223560    0.652949    11.00000   -1.50000
H2WA  2    0.901639    0.277960    0.655249    11.00000   -1.50000
AFIX   0
O1WB  4    0.100399    0.835250    0.229850    11.00000    0.02737    0.02383 =
         0.02024   -0.00206    0.00335   -0.00092
AFIX   3
H1WB  2    0.120429    0.804800    0.260970    11.00000   -1.50000
H2WB  2    0.157629    0.879000    0.233270    11.00000   -1.50000
HKLF 4
REM  bc1_0m in P2(1)/c (100K)
REM R1 =  0.0432 for   6404 Fo > 4sig(Fo)  and  0.0712 for all   8753 data
REM    356 parameters refined using      0 restraints
END
WGHT      0.0338      2.4718
REM Highest difference peak  0.701,  deepest hole -0.423,  1-sigma level  0.094
Q1    1   0.3475  0.9723  0.2393  11.00000  0.05    0.70
Q2    1   0.2334  0.9611  0.2968  11.00000  0.05    0.50
Q3    1   0.2072  0.6862  0.0596  11.00000  0.05    0.46
Q4    1   0.2012  0.2819  0.4450  11.00000  0.05    0.45
Q5    1   0.4129  0.8558  0.3178  11.00000  0.05    0.44
Q6    1  -0.0666  0.8803  0.3801  11.00000  0.05    0.43
Q7    1   0.2980  1.0015  0.3194  11.00000  0.05    0.41
Q8    1   0.2205  0.3424  0.4196  11.00000  0.05    0.41
Q9    1   0.2184  0.2220  0.4791  11.00000  0.05    0.41
Q10   1   0.2722  0.6662  0.0217  11.00000  0.05    0.40
Q11   1  -0.0538  0.9642  0.3814  11.00000  0.05    0.39
Q12   1   0.0396  0.3009  0.6367  11.00000  0.05    0.37
Q13   1   0.3610  0.7828  0.0579  11.00000  0.05    0.37
Q14   1   0.3161  0.8802  0.1615  11.00000  0.05    0.36
Q15   1   0.3765  0.7980  0.0005  11.00000  0.05    0.36
Q16   1   0.2540  0.9175  0.3658  11.00000  0.05    0.36
Q17   1   0.2561  0.8561  0.0759  11.00000  0.05    0.36
Q18   1   0.3228  0.6388  0.2186  11.00000  0.05    0.36
Q19   1   0.1822  0.6612  0.1142  11.00000  0.05    0.36
Q20   1   0.0569  0.9022  0.3992  11.00000  0.05    0.36
;
data_global
_journal_date_recd_electronic     2012-02-29
_journal_date_accepted     2012-03-14
_journal_name_full     'Acta Crystallographica, Section E'
_journal_year     2012
_journal_volume     68
_journal_issue      4
_journal_page_first     m464
_journal_page_last     m465
_journal_paper_category     QM
_journal_paper_doi     10.1107/S1600536812011130
_journal_coeditor_code     IS5085
_publ_contact_author_name     'Hoong-Kun Fun'
_publ_contact_author_address
;
X-ray Crystallography Unit
School of Physics
Universiti Sains Malaysia
11800 USM, Penang
Malaysia
;
_publ_contact_author_email     'hkfun@usm.my'
_publ_contact_author_fax     '604 6533652'
_publ_contact_author_phone     '604 6579150'
_publ_section_title
;
Bis(6-methoxy-1-methyl-2,3,4,9-tetrahydro-1<i>H</i>-\b-carbolin-2-ium)
tetrachloridozincate(II) dihydrate
;
loop_
    _publ_author_name
    _publ_author_footnote
    _publ_author_address
    'Goh, Teik Beng' ?
;
Centre for Drug Research
Universiti Sains Malaysia
11800 USM, Penang
Malaysia
;
    'Mordi, Mohd Nizam' .
;
Centre for Drug Research
Universiti Sains Malaysia
11800 USM, Penang
Malaysia
;
    'Mansor, Sharif Mahsufi' .
;
Centre for Drug Research
Universiti Sains Malaysia
11800 USM, Penang
Malaysia
;
    'Rosli, Mohd Mustaqim' .
;
X-ray Crystallography Unit
School of Physics
Universiti Sains Malaysia
11800 USM, Penang
Malaysia
;
    'Fun, Hoong-Kun' .
;
X-ray Crystallography Unit
School of Physics
Universiti Sains Malaysia
11800 USM, Penang
Malaysia
;
