# Supplementary material for: Bis(6-meth­oxy-1-methyl-2,3,4,9-tetra­hydro-1H-β-carbolin-2-ium) tetra­chloridozincate(II) dihydrate
Source: Acta Crystallogr Sect E Struct Rep Online. 2012 Mar 24;68(Pt 4):m464–5. doi: 10.1107/S1600536812011130 (PMC3343857; doi:10.1107/S1600536812011130)
Supplement: Supplementary file 2 [file e-68-0m464-Isup2.hkl]

# 
# h,k,l, Fc-squared, Fo-squared, sigma(Fo-squared) and status flag 
# 
data_I
_shelx_title ' bc1_0m in P2(1)/c (100K)' 
_shelx_refln_list_code          4 
_shelx_F_calc_maximum      400.27 
_exptl_crystal_F_000      1408.00 
_reflns_d_resolution_high  0.7091 
 
loop_ 
 _symmetry_equiv_pos_as_xyz 
 'x, y, z' 
 '-x, y+1/2, -z+1/2' 
 '-x, -y, -z' 
 'x, -y-1/2, z-1/2' 
 
_cell_length_a     7.3319 
_cell_length_b    18.5135 
_cell_length_c    22.0578 
_cell_angle_alpha  90.000 
_cell_angle_beta   91.516 
_cell_angle_gamma  90.000 
 
_shelx_F_squared_multiplier     1.000 
 
loop_ 
 _refln_index_h 
 _refln_index_k 
 _refln_index_l 
 _refln_F_squared_calc 
 _refln_F_squared_meas 
 _refln_F_squared_sigma 
 _refln_observed_status 
   1   0   0       14.46       -9.67      9.67 o 
   2   0   0   129509.11   133951.86   1843.99 o 
   3   0   0     1602.69     2312.84     81.35 o 
   4   0   0    33515.36    33966.45    662.62 o 
   5   0   0      823.60      715.90     66.66 o 
   6   0   0      249.02      536.69    110.71 o 
   7   0   0      278.98      230.15     56.40 o 
   8   0   0     3826.49     3844.96    243.34 o 
   9   0   0       69.74      102.95     58.51 o 
   1   1   0      653.78      672.80     22.53 o 
   2   1   0      535.43     1043.12     55.52 o 
   3   1   0        4.22       45.71     18.93 o 
   4   1   0     5073.34     4938.62     97.06 o 
   5   1   0      640.06      647.10     45.79 o 
   6   1   0      780.95      777.74     55.07 o 
   7   1   0       59.86       67.55     33.36 o 
   8   1   0      141.43      165.91     39.57 o 
   9   1   0        2.13       11.89     37.22 o 
  10   1   0     1214.32     1255.61    167.77 o 
   0   2   0      306.54      311.90     25.07 o 
   2   2   0     1265.32     1562.32     42.83 o 
   3   2   0     6739.03     7297.69    130.98 o 
   4   2   0     6607.24     6440.19    193.86 o 
   5   2   0       38.07       30.18     22.61 o 
   6   2   0      764.33      891.20    119.63 o 
   7   2   0      251.21      201.50     37.72 o 
   8   2   0     2154.08     2115.96     93.20 o 
   9   2   0       13.46       74.29     36.23 o 
  10   2   0     1104.71     1126.20    153.78 o 
   1   3   0    16280.50    17713.10    399.90 o 
   2   3   0     1403.92     1449.45     76.05 o 
   3   3   0     2968.41     3073.37    140.88 o 
   4   3   0     1660.69     1836.87     84.33 o 
   5   3   0     2661.92     2640.18     71.53 o 
   6   3   0     6707.81     6631.04    125.16 o 
   7   3   0      908.53      941.57     82.38 o 
   8   3   0       33.65       -1.54     33.81 o 
   9   3   0       32.53       69.82     41.43 o 
  10   3   0     1934.81     1928.97    162.73 o 
   0   4   0      501.36     1029.48     71.97 o 
   1   4   0      221.04      246.89     16.34 o 
   2   4   0    57715.04    54754.70   2313.80 o 
   3   4   0     1887.40     1942.16     69.61 o 
   4   4   0     1252.97     1288.71     53.79 o 
   5   4   0       51.99       43.59     32.62 o 
   6   4   0     2331.28     2355.29     66.98 o 
   7   4   0       55.05       50.73     29.42 o 
   8   4   0       49.73      104.58     38.90 o 
   9   4   0       53.50       35.60     47.85 o 
  10   4   0      247.93      180.28     71.07 o 
   1   5   0     2189.73     1833.86    101.70 o 
   2   5   0     5373.32     5596.78    420.08 o 
   3   5   0    10807.03    10656.54    151.08 o 
   4   5   0      599.16      566.14     37.90 o 
   5   5   0     2872.25     2776.78     83.59 o 
   6   5   0      203.21      210.98     40.63 o 
   7   5   0     2562.87     2385.30    111.60 o 
   8   5   0      863.00      844.87     87.36 o 
   9   5   0      312.44      326.27     88.28 o 
  10   5   0      108.15      191.19     66.15 o 
   0   6   0     9982.27    12442.50    167.83 o 
   1   6   0       99.33      169.61     24.12 o 
   2   6   0     2369.46     2241.91     90.99 o 
   3   6   0     1912.58     2085.07     75.10 o 
   4   6   0        2.45       -0.09     22.83 o 
   5   6   0     2575.87     2574.34     96.89 o 
   6   6   0     8245.95     8125.65    227.70 o 
   7   6   0       71.62      102.35     46.15 o 
   8   6   0      710.17      674.78    124.78 o 
   9   6   0      258.06      185.45     72.67 o 
  10   6   0      213.30      245.95     67.74 o 
   1   7   0      644.19      614.22     24.27 o 
   2   7   0      114.12      106.57     17.76 o 
   3   7   0    11016.24    11032.61    226.80 o 
   4   7   0     2395.81     2295.08     72.21 o 
   5   7   0     4862.62     4867.57    138.60 o 
   6   7   0     1103.79     1104.68     83.48 o 
   7   7   0     3471.52     3696.13    138.81 o 
   8   7   0     2943.06     3018.29    167.90 o 
   9   7   0      159.09       33.99     63.87 o 
   0   8   0     2093.56     2665.08    114.48 o 
   1   8   0     3198.61     3236.58     62.88 o 
   2   8   0      288.99      298.91     27.37 o 
   3   8   0    10676.99     9696.53    367.22 o 
   4   8   0     1463.27     1538.13     83.48 o 
   5   8   0      917.38      938.91     75.01 o 
   6   8   0      365.11      358.69     61.55 o 
   7   8   0       65.63        2.94     65.58 o 
   8   8   0        1.16       27.14     56.30 o 
   9   8   0      449.43      445.02     97.26 o 
   1   9   0     4616.51     4300.42     74.03 o 
   2   9   0      326.66      338.37     27.85 o 
   3   9   0     1111.81      937.15     58.88 o 
   4   9   0      140.70      125.46     45.07 o 
   5   9   0     3718.35     3771.10    131.47 o 
   6   9   0      236.56      278.81     90.95 o 
   7   9   0      201.29      217.81    118.23 o 
   8   9   0      300.34      232.15     74.77 o 
   9   9   0      367.14      544.92    105.11 o 
   0  10   0     6224.40     6066.14    112.20 o 
   1  10   0      125.15      224.91     21.97 o 
   2  10   0     1771.18     1768.00     56.24 o 
   3  10   0        9.05       29.43     21.95 o 
   4  10   0       45.31       48.38     30.97 o 
   5  10   0      389.43      413.77     78.02 o 
   6  10   0        4.94       -1.07     60.59 o 
   7  10   0       72.21       68.48    121.37 o 
   8  10   0        2.64       13.74     62.53 o 
   9  10   0       36.21      102.41     74.07 o 
   1  11   0     6796.55     7038.64     98.55 o 
   2  11   0      949.71     1009.60     48.41 o 
   3  11   0     1037.39     1011.38     55.74 o 
   4  11   0     1622.31     1644.40     66.64 o 
   5  11   0     2969.45     2812.29     95.85 o 
   6  11   0        0.98       49.98     67.17 o 
   7  11   0       13.54      -21.09    109.50 o 
   8  11   0      620.53      462.27     98.76 o 
   9  11   0     1541.72     1353.52    194.65 o 
   0  12   0     1435.14     1357.92     91.97 o 
   1  12   0    14048.75    14069.11    152.07 o 
   2  12   0     4640.83     4655.55     98.27 o 
   3  12   0      296.03      327.09     54.95 o 
   4  12   0      253.94      295.61     51.78 o 
   5  12   0     5043.89     4877.72    181.10 o 
   6  12   0      292.04      231.43    136.79 o 
   7  12   0      133.12     -115.88    115.88 o 
   8  12   0      601.34      309.48    168.29 o 
   9  12   0     1481.80     1755.55    122.80 o 
   1  13   0      711.71      817.79     35.77 o 
   2  13   0     1042.03     1053.20     55.76 o 
   3  13   0      103.73       59.95     30.71 o 
   4  13   0     1989.07     1954.19     71.42 o 
   5  13   0     1390.22     1330.76    102.81 o 
   6  13   0       59.63       85.86     41.82 o 
   7  13   0      133.73      -97.68    215.00 o 
   0  14   0     1127.55     1210.07     71.84 o 
   1  14   0      218.15      237.54     29.25 o 
   2  14   0     2251.50     2120.40    101.86 o 
   3  14   0      201.98      122.12     35.46 o 
   4  14   0       21.90       54.36     31.20 o 
   5  14   0      684.67      634.13     50.09 o 
   6  14   0     1314.07     1170.93     92.75 o 
   7  14   0       14.24       44.27     82.25 o 
   8  14   0      119.59       99.79     96.74 o 
   1  15   0     3026.55     2980.71     73.69 o 
   2  15   0      146.96      120.59     45.79 o 
   3  15   0     1820.91     1807.37     72.94 o 
   4  15   0      110.10       21.17     22.43 o 
   5  15   0     3263.58     3318.91    106.77 o 
   6  15   0      115.86       92.39     80.35 o 
   7  15   0        7.69        1.55     67.45 o 
   8  15   0     1221.78     1310.84    204.69 o 
   0  16   0     2559.52     2218.16    186.21 o 
   1  16   0      508.98      535.55     48.63 o 
   2  16   0      159.12      194.75     37.98 o 
   3  16   0     1809.70     1802.27     75.91 o 
   4  16   0       40.49       54.50     24.34 o 
   5  16   0      957.26      839.10     87.81 o 
   6  16   0      777.99      831.90     89.91 o 
   7  16   0      835.54      953.93     98.64 o 
   8  16   0       49.51      199.48    129.16 o 
   1  17   0       99.50      164.14     38.37 o 
   2  17   0      637.20      606.97     53.51 o 
   3  17   0      954.49      898.48     61.83 o 
   4  17   0     1200.94     1188.19     71.25 o 
   5  17   0      837.03      911.33    118.01 o 
   6  17   0       35.15       25.91     37.68 o 
   7  17   0      555.13      589.32     83.12 o 
   0  18   0     1220.36     1217.89    127.73 o 
   1  18   0      421.16      471.43     49.73 o 
   2  18   0        3.55       40.39     35.44 o 
   3  18   0      321.74      320.93     47.64 o 
   4  18   0     1219.11     1238.87     96.27 o 
   5  18   0      306.18      249.20     58.08 o 
   6  18   0       29.17       62.35     78.84 o 
   7  18   0      820.60      909.19    110.89 o 
   1  19   0      712.13      729.34     59.35 o 
   2  19   0      240.16      127.15     43.59 o 
   3  19   0     1691.57     1727.40     90.59 o 
   4  19   0      962.62      879.05     75.34 o 
   5  19   0      877.76      810.45    107.52 o 
   6  19   0       89.38       31.85     49.41 o 
   7  19   0       79.27      191.98     52.69 o 
   0  20   0      543.27      678.61    135.90 o 
   1  20   0       52.61       91.35     47.97 o 
   2  20   0     2647.57     2498.65    129.75 o 
   3  20   0        7.57       33.67     38.13 o 
   4  20   0      370.35      315.65     60.47 o 
   5  20   0        7.69       26.64     48.73 o 
   6  20   0      937.73      954.10     79.44 o 
   1  21   0     2066.83     2178.12    108.65 o 
   2  21   0      759.13      836.49     68.04 o 
   3  21   0      330.47      371.48     55.16 o 
   4  21   0       52.30       52.41     69.69 o 
   5  21   0      373.13      370.77     59.31 o 
   6  21   0      681.31      667.19     73.02 o 
   0  22   0      274.93      335.67    125.24 o 
   1  22   0      424.08      451.85     69.07 o 
   2  22   0      913.69      879.54     72.18 o 
   3  22   0      132.67       64.31     44.51 o 
   4  22   0       67.59      158.40     49.91 o 
   5  22   0      684.52      778.13     75.34 o 
   1  23   0     1614.60     1767.86    156.74 o 
   2  23   0      242.32      226.78     65.11 o 
   3  23   0       48.36       89.55    116.50 o 
   4  23   0        3.63        7.28     47.19 o 
   0  24   0     2673.92     2659.88    244.78 o 
   1  24   0        5.36        1.31    114.74 o 
   2  24   0       34.34       61.11     79.35 o 
   3  24   0       13.66       22.97     53.93 o 
   4  24   0     1329.74     1478.76    138.64 o 
   1  25   0      745.47      843.19    126.89 o 
   2  25   0      675.78      691.34    165.88 o 
   0  26   0     3852.78     3915.81    307.57 o 
  -9   1   1     1535.69     1757.01     89.60 o 
  -8   1   1      598.50      528.76     48.30 o 
  -7   1   1     3560.25     3740.04     91.29 o 
  -6   1   1     3129.78     3234.60    105.89 o 
  -5   1   1     3044.20     2765.10     76.71 o 
  -4   1   1      169.62      145.60     24.40 o 
  -3   1   1     7815.04     7651.15    145.42 o 
  -2   1   1      337.47      219.89     22.79 o 
  -1   1   1     4951.32     5489.73    147.20 o 
   1   1   1    13594.14    14157.05    213.25 o 
   2   1   1    13166.67    13567.65    191.03 o 
   3   1   1     2326.41     2447.78    175.74 o 
   4   1   1     9266.83    10221.19    153.99 o 
   5   1   1     3634.23     3487.06     89.58 o 
   6   1   1     1032.38     1229.92    102.11 o 
   7   1   1     1748.13     1885.34     83.53 o 
   8   1   1      319.27      321.60     49.15 o 
   9   1   1      655.52      706.10     70.36 o 
  10   1   1     2302.27     2207.17    218.33 o 
  -9   2   1       38.89       71.20     38.40 o 
  -8   2   1      295.68      401.93     44.05 o 
  -7   2   1      363.13      462.65     40.41 o 
  -6   2   1     2003.83     2020.20     93.99 o 
  -5   2   1        0.36       22.15     19.09 o 
  -4   2   1     1758.81     1745.29     63.83 o 
  -3   2   1     1146.37     1481.74     62.43 o 
  -2   2   1    12165.08    13322.18    178.93 o 
  -1   2   1     4539.19     4443.04     88.12 o 
   0   2   1    12871.13    13619.17    192.17 o 
   1   2   1     9544.34     8713.75    758.10 o 
   2   2   1    30843.77    32275.94    508.83 o 
   3   2   1     4967.01     5583.58    195.57 o 
   4   2   1    13552.67    14087.55    193.05 o 
   5   2   1     6013.83     6006.40    120.90 o 
   6   2   1      219.58      195.12     46.80 o 
   7   2   1     1207.84     1093.85     64.66 o 
   8   2   1      306.78      357.39     53.67 o 
   9   2   1       49.12       32.39     39.85 o 
  10   2   1      126.12       94.73     53.84 o 
 -10   3   1       22.41        6.36    133.69 o 
  -9   3   1     1035.43     1110.38     82.72 o 
  -8   3   1        4.29       53.24     32.44 o 
  -7   3   1     2746.24     2636.66     83.22 o 
  -6   3   1      385.88      418.26     35.76 o 
  -5   3   1     1569.95     1472.62     49.72 o 
  -4   3   1      874.11      985.62     48.41 o 
  -3   3   1    40293.04    41658.52    409.27 o 
  -2   3   1       79.61       92.53     15.86 o 
  -1   3   1    17924.01    18291.37    288.80 o 
   0   3   1    20663.17    22091.88    184.27 o 
   1   3   1    35259.35    37040.38    568.05 o 
   3   3   1     9585.37     9573.17    137.84 o 
   4   3   1      407.28      447.33     36.73 o 
   5   3   1      593.25      574.73     40.65 o 
   6   3   1        7.55       23.00     23.83 o 
   7   3   1     2326.58     2299.41     80.52 o 
   8   3   1     1200.71     1149.25     79.20 o 
   9   3   1      204.25      189.64     52.94 o 
  10   3   1      100.51       73.46     83.88 o 
 -10   4   1      266.72      369.39     72.70 o 
  -9   4   1     1078.04     1038.78    101.52 o 
  -8   4   1     1527.29     1453.49     86.09 o 
  -7   4   1      152.39      133.77     33.41 o 
  -6   4   1     2066.90     2133.69     64.63 o 
  -5   4   1      307.53      356.56     33.44 o 
  -4   4   1     4351.25     4303.28     79.59 o 
  -3   4   1     1886.88     1928.74     53.88 o 
  -2   4   1      180.78      165.42     26.97 o 
  -1   4   1     5009.86     4978.55     65.71 o 
   0   4   1     1802.75     2249.28     40.82 o 
   1   4   1      820.35     1231.69     45.56 o 
   2   4   1     4809.01     4654.61    145.43 o 
   3   4   1    19683.86    19777.43    288.12 o 
   4   4   1    10238.85    10050.46    155.34 o 
   5   4   1      785.82      727.90     44.77 o 
   6   4   1       77.70      130.91     30.92 o 
   7   4   1     4673.93     4595.69    125.31 o 
   8   4   1       17.76      -17.06     33.78 o 
   9   4   1       24.80       13.20     91.39 o 
  10   4   1      426.63      406.19     77.02 o 
 -10   5   1      194.48      137.17     73.03 o 
  -9   5   1      283.21      298.40     68.39 o 
  -8   5   1      490.58      461.66     84.30 o 
  -7   5   1     1028.16     1234.55     78.57 o 
  -6   5   1      679.35      644.98     57.25 o 
  -5   5   1     3795.36     3787.89     95.48 o 
  -4   5   1       16.14      -19.60     19.60 o 
  -3   5   1     4273.21     4061.77    104.19 o 
  -2   5   1     4989.33     4938.98    100.57 o 
  -1   5   1    30857.65    31275.71    369.21 o 
   0   5   1       14.14       38.05     10.58 o 
   1   5   1     7566.24     7524.09     98.66 o 
   2   5   1       64.22       30.77     31.64 o 
   3   5   1     4200.25     3996.09    154.59 o 
   4   5   1     1651.64     1666.27     75.92 o 
   5   5   1     2658.36     2705.34    106.00 o 
   6   5   1      782.28      825.38     62.87 o 
   7   5   1      890.66      910.34     82.15 o 
   8   5   1      388.74      302.36     65.44 o 
   9   5   1      110.58       89.38     70.16 o 
  10   5   1       29.38       51.99     58.68 o 
 -10   6   1      323.33      323.28     83.68 o 
  -9   6   1     1558.74     1581.12    123.72 o 
  -8   6   1     2541.69     2463.41    201.96 o 
  -7   6   1        9.70       -2.48     35.32 o 
  -6   6   1     2730.73     2722.64    113.65 o 
  -5   6   1     1345.63     1322.63     59.39 o 
  -4   6   1     2779.38     2879.21     85.29 o 
  -3   6   1     1016.05      971.45     56.64 o 
  -2   6   1     1914.13     1906.59     57.76 o 
  -1   6   1     1157.98     1299.60     41.03 o 
   0   6   1     1850.13     2127.76     35.99 o 
   1   6   1     3651.72     4221.44     56.67 o 
   2   6   1     9474.30     9440.53    142.32 o 
   3   6   1     7397.63     7326.94    189.09 o 
   4   6   1     1905.59     1922.21     96.43 o 
   5   6   1     1058.36     1007.28     54.21 o 
   6   6   1      668.35      659.46     68.58 o 
   7   6   1     4614.94     4574.95    151.95 o 
   8   6   1       66.83       46.66     50.24 o 
   9   6   1       15.34       36.51     63.06 o 
  10   6   1       19.83        9.34     54.84 o 
  -9   7   1      367.24      351.09     76.44 o 
  -8   7   1       12.00      -51.80     51.80 o 
  -7   7   1      190.34      178.48     55.76 o 
  -6   7   1      201.87      142.06     50.19 o 
  -5   7   1     7381.19     7603.42    176.16 o 
  -4   7   1      194.19      158.09     22.47 o 
  -3   7   1     1751.58     1502.32     68.86 o 
  -2   7   1      119.89      139.84     17.87 o 
  -1   7   1    12552.60    13417.77    161.84 o 
   0   7   1      836.73      940.16     27.16 o 
   1   7   1     1990.16     2258.14     38.24 o 
   2   7   1     2335.05     2189.62     50.46 o 
   3   7   1        5.53       61.34     59.98 o 
   4   7   1      466.80      441.25     50.17 o 
   5   7   1      284.54      273.93     51.18 o 
   6   7   1        4.55       46.90     89.33 o 
   7   7   1      426.37      507.28     69.59 o 
   8   7   1      557.66      604.75     79.43 o 
   9   7   1      216.64      129.03     72.70 o 
  -9   8   1       64.46      153.58     62.06 o 
  -8   8   1     1455.60     1603.94    142.07 o 
  -7   8   1      525.83      618.14    150.51 o 
  -6   8   1     6162.44     5901.86    210.14 o 
  -5   8   1       47.71       54.01     46.50 o 
  -4   8   1     4844.49     4787.77    127.79 o 
  -3   8   1     2889.89     2894.67     56.05 o 
  -2   8   1     5034.71     4884.63     81.02 o 
  -1   8   1     7031.27     8099.97     97.51 o 
   0   8   1     6025.28     5879.99     75.11 o 
   1   8   1    15025.80    15725.13    152.38 o 
   2   8   1     6994.08     6694.32    125.84 o 
   3   8   1      147.76      111.58     22.41 o 
   4   8   1     2955.58     3004.80    122.25 o 
   5   8   1     8298.42     8140.76    184.10 o 
   6   8   1     1304.12     1308.13    121.49 o 
   7   8   1     1162.46     1150.32     96.32 o 
   8   8   1        1.83       51.06     68.62 o 
   9   8   1     1118.72     1065.10    160.41 o 
  -9   9   1        5.58      -36.30     54.79 o 
  -8   9   1       63.00       75.28    106.33 o 
  -7   9   1      137.30      173.44    127.25 o 
  -6   9   1      295.20      204.70     71.35 o 
  -5   9   1     1464.46     1402.13     88.99 o 
  -4   9   1     1153.66     1151.05     97.11 o 
  -3   9   1      519.52      589.94     32.75 o 
  -2   9   1      754.14      712.34     40.20 o 
  -1   9   1     1080.34     1391.74     37.75 o 
   0   9   1     1288.13     1174.78     35.12 o 
   1   9   1      823.71     1108.48     64.91 o 
   2   9   1     1534.53     1499.51     57.30 o 
   3   9   1     9676.79    10176.63    142.52 o 
   4   9   1      857.98      803.35    125.59 o 
   5   9   1      865.85      805.98     94.35 o 
   6   9   1      134.83       90.35     67.22 o 
   7   9   1      152.55      356.04     86.89 o 
   8   9   1      117.11      129.63     85.50 o 
   9   9   1        0.32       -2.22     64.34 o 
  -9  10   1      591.28      588.09    194.78 o 
  -8  10   1      242.95      172.13    112.58 o 
  -7  10   1       23.83      155.27    127.18 o 
  -6  10   1     2917.53     2886.14    157.94 o 
  -5  10   1        1.63       -2.98     53.95 o 
  -4  10   1     2987.57     2807.43     79.36 o 
  -3  10   1      118.22       47.52     22.50 o 
  -2  10   1     5698.45     5837.87    111.10 o 
  -1  10   1     5229.61     5577.19     81.36 o 
   0  10   1     1495.67     1538.49     49.25 o 
   1  10   1     2725.01     2281.73     44.50 o 
   2  10   1      192.08      205.68     27.74 o 
   3  10   1      860.94      891.49     46.28 o 
   4  10   1      283.92      272.39     35.18 o 
   5  10   1     4383.35     4185.60    270.18 o 
   6  10   1        1.78       11.52     63.51 o 
   7  10   1        4.04        8.16     90.51 o 
   8  10   1        0.81      -17.87     56.01 o 
   9  10   1     3251.44     3216.93    190.68 o 
  -9  11   1      486.79      493.66     97.14 o 
  -8  11   1      255.04      433.54    173.28 o 
  -7  11   1      588.96      714.40    179.18 o 
  -6  11   1      203.74      387.25    141.48 o 
  -5  11   1     2248.30     2164.34    120.98 o 
  -4  11   1       15.93      -21.73     21.73 o 
  -3  11   1      528.67      566.03     54.06 o 
  -2  11   1       62.22       41.70     23.15 o 
  -1  11   1     5987.93     5873.74     87.22 o 
   0  11   1    13387.69    14146.53    148.76 o 
   1  11   1       10.37       45.56     15.45 o 
   2  11   1     7099.98     6974.63    119.04 o 
   3  11   1       13.28      -20.11     21.04 o 
   4  11   1      649.59      639.20     42.96 o 
   5  11   1        3.44      -22.42     31.55 o 
   6  11   1      476.59      520.27     95.57 o 
   7  11   1      191.35       93.88    131.81 o 
   8  11   1      180.68      258.52    127.21 o 
   9  11   1        4.79       45.80     73.81 o 
  -9  12   1      229.49       59.67     63.06 o 
  -8  12   1       22.66     -104.38    140.94 o 
  -7  12   1      233.38      104.99     92.66 o 
  -6  12   1        1.13      -55.44     55.44 o 
  -5  12   1      393.27      384.45     47.47 o 
  -4  12   1       43.85        2.58     26.29 o 
  -3  12   1       45.64       38.07     28.97 o 
  -2  12   1     2144.82     1997.81     81.85 o 
  -1  12   1      103.66      170.28     23.23 o 
   0  12   1       12.91       33.53     18.37 o 
   1  12   1     1600.49     1635.67     50.28 o 
   2  12   1      799.28      879.08     49.52 o 
   3  12   1      382.31      376.26     41.73 o 
   4  12   1      946.49      984.45     95.02 o 
   5  12   1      116.11      176.28     51.61 o 
   6  12   1      239.76      369.34     88.15 o 
   7  12   1       94.55      208.61    147.87 o 
   8  12   1        0.64      -51.80    129.44 o 
   9  12   1       92.15      188.40     86.20 o 
  -8  13   1      540.60      287.02    220.54 o 
  -7  13   1      433.95      603.93    134.68 o 
  -6  13   1       52.49       48.44     58.98 o 
  -5  13   1     2054.94     1826.80     85.51 o 
  -4  13   1      121.67       33.13     42.55 o 
  -3  13   1      184.04      148.11     61.59 o 
  -2  13   1      875.52      819.98     49.91 o 
  -1  13   1     4001.81     3845.50    115.19 o 
   0  13   1     2929.26     2921.47     66.94 o 
   1  13   1       53.56       64.68     18.58 o 
   2  13   1     4325.90     4072.07    108.23 o 
   3  13   1      517.99      535.19     54.45 o 
   4  13   1     2191.61     2125.39    148.36 o 
   5  13   1        8.56      -43.53     43.53 o 
   6  13   1     2085.08     2124.94     94.44 o 
   7  13   1       74.55      119.62    129.99 o 
   8  13   1      703.22     1144.17    219.38 o 
  -8  14   1        1.26      177.27     69.09 o 
  -7  14   1      982.12     1376.95    195.87 o 
  -6  14   1     1638.58     1696.46    127.54 o 
  -5  14   1       33.50       72.11     32.58 o 
  -4  14   1      132.78       93.66     34.61 o 
  -3  14   1      872.97      865.81     61.53 o 
  -2  14   1     2048.19     2026.67     73.15 o 
  -1  14   1       38.09       94.83     24.57 o 
   0  14   1       64.28      119.06     22.65 o 
   1  14   1     2069.52     2073.89     63.35 o 
   2  14   1        0.54      -25.26     42.62 o 
   3  14   1      409.93      422.99     45.19 o 
   4  14   1     2284.49     2324.22     88.05 o 
   5  14   1     2939.52     2687.36     86.36 o 
   6  14   1      871.57      834.10     81.10 o 
   7  14   1       55.91      200.26     75.97 o 
   8  14   1      156.07       40.17     86.98 o 
  -8  15   1      350.47      417.84     92.37 o 
  -7  15   1      934.25     1055.82    176.65 o 
  -6  15   1      476.57      401.61     64.43 o 
  -5  15   1     1528.66     1556.45     80.63 o 
  -4  15   1     3531.96     3369.28    127.75 o 
  -3  15   1     2103.97     2077.25     85.46 o 
  -2  15   1      836.89      937.53     72.79 o 
  -1  15   1     7308.70     7280.20    115.21 o 
   0  15   1      833.95      832.96     42.09 o 
   1  15   1     1916.87     2171.02    160.58 o 
   2  15   1      392.69      450.79     46.13 o 
   3  15   1      247.42      265.77     40.22 o 
   4  15   1      694.20      792.98     57.05 o 
   5  15   1        2.41      -31.90     31.90 o 
   6  15   1      740.42      566.51    135.36 o 
   7  15   1       49.35       91.38     61.90 o 
   8  15   1     1963.43     2351.71    268.39 o 
  -8  16   1      110.77      201.16     70.89 o 
  -7  16   1        5.71      -35.25     63.30 o 
  -6  16   1      354.85      359.54     87.70 o 
  -5  16   1      477.24      354.97     70.63 o 
  -4  16   1       35.17       46.55     32.15 o 
  -3  16   1      667.75      540.99     51.00 o 
  -2  16   1      541.68      566.71     50.00 o 
  -1  16   1      921.75      811.95     60.01 o 
   0  16   1      718.86      994.02     49.31 o 
   1  16   1     1945.28     1927.72     83.07 o 
   2  16   1     1264.77     1350.08     69.47 o 
   3  16   1     1511.61     1368.32     70.22 o 
   4  16   1        6.75       -1.37     32.97 o 
   5  16   1     1477.25     1356.29     76.13 o 
   6  16   1     2198.35     1936.50    159.05 o 
   7  16   1      226.14      311.62    188.16 o 
   8  16   1       12.43       69.44     71.94 o 
  -7  17   1      247.74      385.77     62.90 o 
  -6  17   1      553.99      452.29     59.79 o 
  -5  17   1        7.77        8.42     40.31 o 
  -4  17   1     1783.52     1727.81    102.72 o 
  -3  17   1       16.56       33.61     34.53 o 
  -2  17   1     1248.40     1190.22     68.54 o 
  -1  17   1      934.80     1000.64     56.38 o 
   0  17   1        1.97       -3.94     29.05 o 
   1  17   1      224.95      144.05     36.35 o 
   2  17   1        8.37      -11.29     31.92 o 
   3  17   1        8.86       18.78     34.65 o 
   4  17   1      355.69      301.16     57.14 o 
   5  17   1       27.85       37.67     36.36 o 
   6  17   1     1044.68      984.23     78.16 o 
   7  17   1       43.80      172.38     58.90 o 
  -7  18   1        2.20       46.70     71.72 o 
  -6  18   1     1601.30     1505.35    105.26 o 
  -5  18   1       59.98       57.99     44.24 o 
  -4  18   1     1126.30     1049.11    128.79 o 
  -3  18   1      182.46      147.32     40.92 o 
  -2  18   1     5991.24     5821.89    147.48 o 
  -1  18   1      508.89      457.08     44.14 o 
   0  18   1      441.33      531.74     47.74 o 
   1  18   1     1025.69     1010.30     71.18 o 
   2  18   1     2791.63     2753.98     92.74 o 
   3  18   1      422.08      472.77     51.91 o 
   4  18   1      448.28      368.36     51.03 o 
   5  18   1     1595.65     1677.67    106.37 o 
   6  18   1      653.73      759.79     74.20 o 
   7  18   1      752.73      634.84    143.47 o 
  -7  19   1      806.97      692.39    113.22 o 
  -6  19   1      546.41      562.00     63.77 o 
  -5  19   1      277.79      179.36     54.27 o 
  -4  19   1     1800.93     1936.13    153.96 o 
  -3  19   1       96.51      107.59     76.07 o 
  -2  19   1     1161.23     1097.59     64.81 o 
  -1  19   1     1772.72     1680.89     80.53 o 
   0  19   1       47.49       81.78     35.46 o 
   1  19   1        4.47       21.49     43.67 o 
   2  19   1       26.94       86.71     43.82 o 
   3  19   1      240.13      253.30     58.50 o 
   4  19   1      577.87      498.08     58.04 o 
   5  19   1        1.24      -17.22     44.03 o 
   6  19   1      648.53      652.98     71.71 o 
   7  19   1      613.23      792.02     76.27 o 
  -6  20   1     1447.22     1376.84    114.55 o 
  -5  20   1       58.21       23.40     41.99 o 
  -4  20   1     1888.76     2024.22    100.17 o 
  -3  20   1       71.07       41.15     38.24 o 
  -2  20   1     1223.81     1309.61     72.17 o 
  -1  20   1       31.79       74.91     40.93 o 
   0  20   1     1706.68     1790.07    141.31 o 
   1  20   1     1025.29     1035.19     83.18 o 
   2  20   1      562.66      405.29     55.70 o 
   3  20   1      105.60       49.77     65.60 o 
   4  20   1     1126.75     1031.95    100.38 o 
   5  20   1      433.50      485.11     68.96 o 
   6  20   1        2.05       57.91     49.58 o 
  -6  21   1      324.30      369.18     98.30 o 
  -5  21   1      532.36      561.65     74.39 o 
  -4  21   1      283.96      201.31     52.50 o 
  -3  21   1     1311.94     1514.09     91.06 o 
  -2  21   1        0.47      -12.46     39.71 o 
  -1  21   1     4546.84     4480.78    144.52 o 
   0  21   1       42.85       89.79     68.49 o 
   1  21   1       77.71       95.63     50.05 o 
   2  21   1      808.92      881.49     69.19 o 
   3  21   1        4.68       22.62     42.81 o 
   4  21   1        4.43      -46.07     59.63 o 
   5  21   1        5.87       -7.87     51.21 o 
   6  21   1        3.46       41.25     51.71 o 
  -5  22   1      132.32      206.35     85.60 o 
  -4  22   1      867.54      814.64     74.47 o 
  -3  22   1        1.67       21.66     41.18 o 
  -2  22   1      608.04      546.50     62.91 o 
  -1  22   1      632.79      756.14     78.66 o 
   0  22   1     3414.42     3605.39    186.40 o 
   1  22   1     1702.99     1674.53    103.59 o 
   2  22   1        8.64      -25.31     50.30 o 
   3  22   1     1781.80     1791.20    107.68 o 
   4  22   1      385.11      304.75     63.82 o 
   5  22   1      173.23      175.83     56.68 o 
  -4  23   1       31.07        2.67     48.66 o 
  -3  23   1      494.46      522.02     70.37 o 
  -2  23   1       43.12       69.88     75.74 o 
  -1  23   1     2507.76     2478.44    166.03 o 
   0  23   1      344.60      671.05    109.95 o 
   1  23   1      235.18      196.00     85.08 o 
   2  23   1       38.26       29.50     60.49 o 
   3  23   1      214.59      206.80     61.57 o 
   4  23   1        3.18       -1.60     46.75 o 
  -4  24   1      387.22      454.92     64.97 o 
  -3  24   1      210.75      222.95     63.77 o 
  -2  24   1      315.74      314.95     82.07 o 
  -1  24   1      424.76      368.84    100.54 o 
   0  24   1      751.74      633.80    111.80 o 
   1  24   1       26.71       59.02     78.98 o 
   2  24   1       72.48      108.89     60.49 o 
   3  24   1     1915.05     2145.63    146.47 o 
   4  24   1        2.84      -13.71     47.55 o 
  -2  25   1      134.33      332.50    136.60 o 
  -1  25   1       34.34      112.37    118.97 o 
   0  25   1      142.49      258.36     97.92 o 
   1  25   1     1427.85     1908.94    286.16 o 
   2  25   1      132.23      406.49    138.99 o 
   0  26   1       43.75      -50.77     84.35 o 
  -9   0   2      254.59      299.25     71.14 o 
  -8   0   2      355.26      356.10     49.72 o 
  -7   0   2       34.24       66.29     35.29 o 
  -6   0   2    11145.53    11254.11    267.18 o 
  -5   0   2       76.00      130.94     69.14 o 
  -4   0   2     7742.29     7339.08    210.82 o 
  -3   0   2     4232.76     4228.66    334.13 o 
  -2   0   2    51645.34    51821.40    619.75 o 
  -1   0   2    17943.72    18371.02    294.25 o 
   2   0   2    36137.26    37911.26    554.58 o 
   3   0   2     5019.32     5338.55    133.00 o 
   4   0   2     7938.31     7749.79    201.99 o 
   5   0   2     5153.21     5090.78    157.54 o 
   6   0   2      884.78      898.19     86.67 o 
   7   0   2     1168.87     1164.39    104.68 o 
   8   0   2     2190.89     2373.42    145.03 o 
   9   0   2      852.57      933.75    112.48 o 
  10   0   2     1872.20     1885.89    160.48 o 
  -9   1   2      368.60      411.42    115.38 o 
  -8   1   2     1456.81     1502.92     71.32 o 
  -7   1   2      373.54      399.86     35.41 o 
  -6   1   2       59.48       27.85     22.40 o 
  -5   1   2       11.59       -7.78     16.44 o 
  -4   1   2     4362.86     4214.81     97.25 o 
  -3   1   2     3860.32     3960.39     74.84 o 
  -2   1   2     3307.79     3841.73     72.08 o 
  -1   1   2     1929.29     1947.46     44.08 o 
   0   1   2     3402.24     3714.03     60.46 o 
   1   1   2      167.37      130.83     17.01 o 
   2   1   2   160215.92   169986.56   1659.08 o 
   3   1   2       31.82      134.26     60.98 o 
   4   1   2     2480.66     3154.75     79.77 o 
   5   1   2        1.24      -19.19     19.19 o 
   6   1   2      356.44      520.26     63.07 o 
   7   1   2      120.34      139.55     36.88 o 
   8   1   2       80.41       80.91     39.09 o 
   9   1   2       55.89       59.50     41.77 o 
  10   1   2       14.05       12.94     45.76 o 
  -9   2   2       41.11      124.94     65.28 o 
  -8   2   2      723.97      711.76     53.47 o 
  -7   2   2      467.37      577.23     41.20 o 
  -6   2   2     6959.06     7477.96    319.83 o 
  -5   2   2      498.17      494.48     33.35 o 
  -4   2   2    14009.47    14151.63    174.64 o 
  -3   2   2     1845.21     2180.64     59.78 o 
  -2   2   2    24892.26    26007.29    255.74 o 
  -1   2   2    13387.22    14724.43    244.05 o 
   0   2   2    15195.27    16440.99    143.38 o 
   1   2   2     5235.95     5338.56     88.82 o 
   2   2   2    10220.88    10558.96    190.41 o 
   3   2   2     1993.89     2042.73     80.13 o 
   4   2   2     5911.86     5765.95    109.78 o 
   5   2   2     1125.06     1235.72     61.01 o 
   6   2   2      863.81      988.83     63.79 o 
   7   2   2     2927.81     2897.04     90.07 o 
   8   2   2     1249.99     1165.76     80.35 o 
   9   2   2      454.93      408.71     60.76 o 
  10   2   2      173.23      138.07     65.02 o 
  -9   3   2      484.66      542.61     77.45 o 
  -8   3   2     1162.10     1275.59     67.48 o 
  -7   3   2     3589.60     3533.40     93.84 o 
  -6   3   2       89.28       84.20     27.36 o 
  -5   3   2      989.65     1065.31     45.29 o 
  -4   3   2    11491.77    11210.39    146.96 o 
  -3   3   2     3013.47     3170.44     59.20 o 
  -2   3   2    19021.45    19723.78    233.15 o 
  -1   3   2      385.50      445.27     21.19 o 
   0   3   2    15361.23    16668.58    159.09 o 
   1   3   2     2395.88     2307.10     55.08 o 
   2   3   2     2470.86     2090.60    220.18 o 
   3   3   2      516.23      596.26     65.18 o 
   4   3   2    37500.86    38005.69    382.16 o 
   5   3   2      196.19      229.47     29.97 o 
   6   3   2     2011.25     2211.85     97.21 o 
   7   3   2     1190.75     1221.45     77.37 o 
   8   3   2      576.68      582.14     63.15 o 
   9   3   2       11.03      -11.93     38.82 o 
  10   3   2        2.56        2.97     80.81 o 
 -10   4   2       88.34      243.83    110.17 o 
  -9   4   2      160.34      169.20     59.42 o 
  -8   4   2     5126.41     5244.66    126.41 o 
  -7   4   2       71.01       84.48     30.74 o 
  -6   4   2      884.94      912.47     47.80 o 
  -5   4   2        8.65       13.16     19.06 o 
  -4   4   2    11069.60    10920.85    143.42 o 
  -3   4   2      777.94      702.08     46.33 o 
  -2   4   2     2729.52     2799.37     56.12 o 
  -1   4   2     7548.77     7399.87     80.96 o 
   0   4   2     4891.21     4990.68     60.20 o 
   1   4   2     8893.09     8784.01    128.15 o 
   2   4   2     5556.42     5371.69    139.46 o 
   3   4   2     4408.01     4298.74    130.56 o 
   4   4   2     3309.41     3611.80     85.50 o 
   5   4   2       28.63       72.43     24.62 o 
   6   4   2     1303.91     1418.22     66.43 o 
   7   4   2     1355.70     1259.93     77.90 o 
   8   4   2      728.63      686.95     67.19 o 
   9   4   2      201.77      170.09     63.56 o 
  10   4   2      120.43       54.77     57.57 o 
 -10   5   2      301.29      276.15    101.26 o 
  -9   5   2     1530.53     1613.72    121.79 o 
  -8   5   2       11.03      -33.18     44.39 o 
  -7   5   2    11122.69    11187.45    204.71 o 
  -6   5   2     2226.67     2238.15    108.89 o 
  -5   5   2       82.81      107.76     29.10 o 
  -4   5   2     3343.55     3211.35     78.75 o 
  -3   5   2     6585.84     6228.57    103.45 o 
  -2   5   2       30.27       24.09     22.92 o 
  -1   5   2     7073.76     7777.63     98.29 o 
   0   5   2       45.55       60.49     11.35 o 
   1   5   2    18103.29    18552.73    187.90 o 
   2   5   2     7902.57     7651.01    176.57 o 
   3   5   2     5829.90     6578.76    364.06 o 
   4   5   2     7080.91     7333.33    154.18 o 
   5   5   2     1261.47     1283.69     78.71 o 
   6   5   2     1467.88     1470.35     66.89 o 
   7   5   2     1805.72     1769.06    109.30 o 
   8   5   2     2646.41     2753.99    134.24 o 
   9   5   2      157.78      152.00     62.64 o 
  10   5   2      537.45      451.78    140.26 o 
 -10   6   2       14.58       21.52    134.38 o 
  -9   6   2      412.36      436.05     77.72 o 
  -8   6   2      999.19     1151.90     99.09 o 
  -7   6   2       74.94      117.27     57.65 o 
  -6   6   2        0.97       41.73     46.28 o 
  -5   6   2       50.61       55.08     24.25 o 
  -4   6   2      156.79      124.77     23.34 o 
  -3   6   2      560.98      599.91     31.59 o 
  -2   6   2      330.25      318.40     23.54 o 
  -1   6   2     1382.07     1575.24     39.27 o 
   0   6   2     6182.83     6155.15     71.20 o 
   1   6   2        1.71        6.14      9.64 o 
   2   6   2     2536.98     2271.51     61.09 o 
   3   6   2      591.44      544.27     45.54 o 
   4   6   2      581.70      682.58     54.08 o 
   5   6   2      627.97      625.29     60.47 o 
   6   6   2     2226.31     2187.71    157.97 o 
   7   6   2      301.84      399.59     96.54 o 
   8   6   2       97.14       77.11     52.37 o 
   9   6   2      147.64      168.13     76.23 o 
  10   6   2      790.50      987.90    174.24 o 
  -9   7   2      283.47      392.28     75.52 o 
  -8   7   2       12.24       37.36     61.14 o 
  -7   7   2     3457.46     3419.90    130.62 o 
  -6   7   2     2748.75     2788.56    116.23 o 
  -5   7   2     2137.27     2140.88     95.30 o 
  -4   7   2       30.05       69.34     19.50 o 
  -3   7   2     1749.65     1689.72     72.14 o 
  -2   7   2     7695.36     7322.63    100.47 o 
  -1   7   2      103.21      118.20     14.64 o 
   0   7   2       34.74       70.47     12.84 o 
   1   7   2     9371.78     9748.22     96.36 o 
   2   7   2    14067.96    13929.09    172.00 o 
   3   7   2      855.53     1203.84    176.40 o 
   4   7   2     7802.13     7571.43    282.22 o 
   5   7   2      401.00      533.62     73.47 o 
   6   7   2     7994.24     8169.92    258.37 o 
   7   7   2      477.73      488.58     94.37 o 
   8   7   2      332.49      319.51     70.24 o 
   9   7   2      495.09      475.63    100.61 o 
  -9   8   2      575.38      406.78     80.45 o 
  -8   8   2       72.43       -4.43     48.16 o 
  -7   8   2        1.67       46.56    102.46 o 
  -6   8   2       30.93       63.20     46.36 o 
  -5   8   2     4268.04     4207.88    159.18 o 
  -4   8   2        7.79       53.49     38.79 o 
  -3   8   2        9.54      -17.98     17.98 o 
  -2   8   2        3.76       35.96     16.93 o 
  -1   8   2     2688.23     2446.50     50.95 o 
   0   8   2     9609.14     9909.75    119.29 o 
   1   8   2      507.95      723.64     34.96 o 
   2   8   2     8975.33     8587.69    124.26 o 
   3   8   2     4010.17     3782.26    119.98 o 
   4   8   2     2242.34     2162.86    126.05 o 
   5   8   2      875.00      995.95     74.92 o 
   6   8   2        0.04      -58.73     58.73 o 
   7   8   2     2396.21     2520.81    133.81 o 
   8   8   2       39.26       26.07     52.48 o 
   9   8   2       20.62      172.39     77.94 o 
  -9   9   2     3492.02     3398.81    161.44 o 
  -8   9   2       35.88       41.34     56.87 o 
  -7   9   2       43.33      -18.64    108.64 o 
  -6   9   2      742.61      802.23    231.90 o 
  -5   9   2     3235.05     3115.57    118.53 o 
  -4   9   2     2448.39     2440.69     86.73 o 
  -3   9   2     1029.85     1010.84     41.39 o 
  -2   9   2     8355.17     8485.28    122.84 o 
  -1   9   2    22494.55    23462.97    235.95 o 
   0   9   2     4454.51     4566.65     65.98 o 
   1   9   2       27.40      102.66     14.44 o 
   2   9   2    14228.78    14284.21    185.54 o 
   3   9   2     2231.96     2148.97     59.41 o 
   4   9   2     1084.55     1071.76    159.56 o 
   5   9   2     1464.15     1110.80    429.63 o 
   6   9   2     1251.44     1196.74    122.96 o 
   7   9   2        0.62      -64.10     64.10 o 
   8   9   2       25.76       31.58    134.93 o 
   9   9   2       44.75       57.58     62.63 o 
  -9  10   2      121.98       33.70     64.70 o 
  -8  10   2        9.28      -29.51     57.31 o 
  -7  10   2       36.86       70.09    118.26 o 
  -6  10   2      533.88      576.16     92.57 o 
  -5  10   2      208.55      226.32     43.34 o 
  -4  10   2      792.63      877.64     55.32 o 
  -3  10   2     3427.37     3320.24     74.08 o 
  -2  10   2     1390.82     1359.50     62.47 o 
  -1  10   2     9751.47     9629.49    118.03 o 
   0  10   2      219.37      275.92     21.38 o 
   1  10   2     9987.35    10344.88    115.71 o 
   2  10   2     1485.11     1394.06     52.37 o 
   3  10   2     4239.85     4447.09     90.83 o 
   4  10   2      293.22      384.44     41.34 o 
   5  10   2     1526.29     1565.16    169.65 o 
   6  10   2        5.08      -63.00     94.91 o 
   7  10   2     1215.96     1202.26    135.54 o 
   8  10   2       32.69       24.15     54.37 o 
   9  10   2     1625.84     1629.61    162.61 o 
  -9  11   2        4.28      -32.57     64.19 o 
  -8  11   2      489.08      706.28     98.93 o 
  -7  11   2     2126.47     2516.35    175.11 o 
  -6  11   2      176.19       55.67     62.97 o 
  -5  11   2     2497.08     2650.97     87.67 o 
  -4  11   2      386.43      382.14     35.69 o 
  -3  11   2       93.12      110.25     41.42 o 
  -2  11   2     3786.00     3857.55     92.39 o 
  -1  11   2     3561.46     3186.63     61.23 o 
   0  11   2      374.86      292.70     23.60 o 
   1  11   2     5698.10     6158.34     83.63 o 
   2  11   2     3633.65     3793.85     84.59 o 
   3  11   2     2696.32     2685.29     68.98 o 
   4  11   2        7.87       -1.43     28.26 o 
   5  11   2       23.82       86.10     65.88 o 
   6  11   2      696.66      743.78    106.20 o 
   7  11   2      427.56      297.50     93.13 o 
   8  11   2      265.90      240.90     81.62 o 
   9  11   2        6.09       40.15     76.85 o 
  -9  12   2     1415.84     1481.29    130.06 o 
  -8  12   2       87.32       64.15     68.18 o 
  -7  12   2      159.52      163.88     99.58 o 
  -6  12   2        9.59       32.07     63.49 o 
  -5  12   2     1490.15     1306.02     84.91 o 
  -4  12   2     4444.04     4085.44     91.70 o 
  -3  12   2      212.83      164.13     30.42 o 
  -2  12   2      964.63      966.33     50.74 o 
  -1  12   2     2626.00     2502.85     70.70 o 
   0  12   2       12.36       23.94     21.44 o 
   1  12   2     7349.15     6864.64     92.16 o 
   2  12   2     2832.99     2980.53    141.87 o 
   3  12   2       80.86      101.19     29.43 o 
   4  12   2     2051.55     2025.08     74.00 o 
   5  12   2     3495.23     3528.17    114.57 o 
   6  12   2      525.71      600.72    135.33 o 
   7  12   2       11.11       -6.52    109.26 o 
   8  12   2      447.53      356.81    187.94 o 
   9  12   2     2507.21     2698.70    208.17 o 
  -8  13   2      232.14      252.16     94.03 o 
  -7  13   2       33.89      259.17     87.52 o 
  -6  13   2      288.52      344.48    105.19 o 
  -5  13   2       32.06       26.85     45.52 o 
  -4  13   2     1221.92     1309.70     60.07 o 
  -3  13   2     3100.74     2992.82     83.81 o 
  -2  13   2     2771.27     2621.96     76.40 o 
  -1  13   2      351.01      468.85     44.78 o 
   0  13   2     1705.40     1641.03     48.87 o 
   1  13   2     3173.05     3225.01     62.57 o 
   2  13   2      485.45      465.47     41.52 o 
   3  13   2      440.64      443.05     44.58 o 
   4  13   2      527.09      409.21     49.31 o 
   5  13   2      118.18       79.91     34.41 o 
   6  13   2      154.02      201.50     53.08 o 
   7  13   2      112.57       75.99    135.90 o 
   8  13   2      155.36      153.44    156.14 o 
  -8  14   2      613.21      587.53    138.63 o 
  -7  14   2       11.74      113.24     96.14 o 
  -6  14   2      370.35      384.84     63.72 o 
  -5  14   2      397.48      427.12     48.22 o 
  -4  14   2       30.71        4.46     29.59 o 
  -3  14   2     2865.96     2589.82    148.49 o 
  -2  14   2      267.56      204.14     37.28 o 
  -1  14   2     2530.58     2616.38     59.55 o 
   0  14   2       46.67       92.21     22.28 o 
   1  14   2     1423.01     1462.21     53.45 o 
   2  14   2      174.92      212.07     36.19 o 
   3  14   2      460.30      472.08     46.22 o 
   4  14   2      433.31      395.01     47.49 o 
   5  14   2     1105.52     1286.84     66.57 o 
   6  14   2      209.31       89.27     51.30 o 
   7  14   2      503.71      335.84    155.13 o 
   8  14   2      996.35     1047.43    140.41 o 
  -8  15   2      127.66      243.09     86.19 o 
  -7  15   2      176.55      189.64     72.55 o 
  -6  15   2      301.01      226.46    146.00 o 
  -5  15   2     1047.15     1055.39     70.62 o 
  -4  15   2       56.35       56.39     33.47 o 
  -3  15   2      870.06      766.60     60.45 o 
  -2  15   2      588.96      604.90     50.72 o 
  -1  15   2     4360.00     4232.60     93.96 o 
   0  15   2       72.02       72.83     24.86 o 
   1  15   2      205.80      184.21     31.35 o 
   2  15   2     1524.00     1562.64     82.50 o 
   3  15   2     3178.92     2995.94     90.36 o 
   4  15   2      213.44      259.12     74.97 o 
   5  15   2     1339.66     1226.47     69.88 o 
   6  15   2      401.70      335.17     64.49 o 
   7  15   2      326.72      231.38     60.51 o 
   8  15   2       48.79      147.27     91.45 o 
  -8  16   2     1408.54     1747.01    179.29 o 
  -7  16   2      786.71      674.05     78.02 o 
  -6  16   2      509.05      465.41     63.85 o 
  -5  16   2      530.48      781.32    198.66 o 
  -4  16   2        8.22       28.35     37.94 o 
  -3  16   2     2908.58     2838.17     89.68 o 
  -2  16   2       42.20      -12.44     35.22 o 
  -1  16   2     2536.00     2561.82     78.83 o 
   0  16   2      713.73      631.22     39.04 o 
   1  16   2     3354.66     3327.99     93.84 o 
   2  16   2     1215.82     1183.83     64.62 o 
   3  16   2     7501.43     7315.85    156.69 o 
   4  16   2      639.87      649.48     54.07 o 
   5  16   2     1202.34     1122.09     79.73 o 
   6  16   2       18.47      -14.69     38.36 o 
   7  16   2     1764.51     1715.78    189.19 o 
   8  16   2      517.41      415.17    126.71 o 
  -7  17   2      156.68      129.33     49.81 o 
  -6  17   2     1943.68     2131.77    102.39 o 
  -5  17   2      376.33      393.49     51.09 o 
  -4  17   2        4.58      -26.71     42.49 o 
  -3  17   2       44.40       -0.94     33.25 o 
  -2  17   2     3876.92     3859.97     95.46 o 
  -1  17   2      628.65      805.87     51.63 o 
   0  17   2       37.88      182.46     31.51 o 
   1  17   2     2450.94     2305.83     97.37 o 
   2  17   2     8499.51     8225.33    157.17 o 
   3  17   2      708.43      629.84     55.82 o 
   4  17   2     1366.21     1373.02     76.40 o 
   5  17   2        0.22       62.86     37.46 o 
   6  17   2     1895.60     1850.03     97.23 o 
   7  17   2      106.42      111.14    109.25 o 
  -7  18   2       54.10       91.27     66.25 o 
  -6  18   2        3.18       -0.99     39.86 o 
  -5  18   2      963.73     1031.33     72.63 o 
  -4  18   2      586.53      568.59     90.40 o 
  -3  18   2       23.53       37.12     33.04 o 
  -2  18   2      659.83      634.49     51.35 o 
  -1  18   2       21.17       26.57     30.20 o 
   0  18   2      484.91      474.53     65.38 o 
   1  18   2      340.56      394.86     56.37 o 
   2  18   2       28.36       12.35     34.72 o 
   3  18   2     1335.57     1286.04     74.83 o 
   4  18   2      166.50      169.19     45.17 o 
   5  18   2     1064.49      987.76     77.76 o 
   6  18   2     1269.03     1255.75    154.00 o 
   7  18   2      256.09      288.11     70.24 o 
  -7  19   2      652.17      628.58    106.85 o 
  -6  19   2       50.02      102.53     42.78 o 
  -5  19   2      393.60      331.20     53.46 o 
  -4  19   2      132.06      118.87     48.44 o 
  -3  19   2      511.95      535.86     58.08 o 
  -2  19   2     3422.98     3218.71     95.14 o 
  -1  19   2      740.35      786.51     60.98 o 
   0  19   2     1204.32     1243.71     67.55 o 
   1  19   2      897.42      913.29     77.25 o 
   2  19   2     3583.61     3508.09    107.73 o 
   3  19   2        5.55      -20.00     37.25 o 
   4  19   2      173.47      172.92     45.08 o 
   5  19   2      126.56      139.54     51.79 o 
   6  19   2      633.64      555.02     67.19 o 
   7  19   2      315.17      351.86     64.64 o 
  -6  20   2      659.03      530.92     96.36 o 
  -5  20   2      221.97      309.11     65.64 o 
  -4  20   2      480.08      506.35     59.79 o 
  -3  20   2       20.23        1.27     38.96 o 
  -2  20   2       75.77       70.01     37.58 o 
  -1  20   2      128.70       83.84     42.19 o 
   0  20   2        0.03       24.12     60.30 o 
   1  20   2      292.25      201.37     53.22 o 
   2  20   2      169.79      184.27     45.84 o 
   3  20   2      100.09      109.78     44.25 o 
   4  20   2      364.70      329.86     98.17 o 
   5  20   2      616.10      624.39    114.90 o 
   6  20   2     1134.09     1054.07    111.30 o 
  -6  21   2       88.44      104.57     47.20 o 
  -5  21   2      369.56      400.96     60.73 o 
  -4  21   2     2515.14     2528.02    104.41 o 
  -3  21   2      713.72      610.03     64.03 o 
  -2  21   2      173.48      193.93     71.88 o 
  -1  21   2      147.22      180.88     46.80 o 
   0  21   2     3833.18     4115.72    191.26 o 
   1  21   2      267.39      172.01     53.07 o 
   2  21   2       99.04       80.98     51.77 o 
   3  21   2      207.84      128.58     46.86 o 
   4  21   2     1396.05     1269.61     94.03 o 
   5  21   2       13.64      -10.52     47.57 o 
   6  21   2      319.91      324.05     60.82 o 
  -5  22   2      341.65      247.86     53.38 o 
  -4  22   2     1457.50     1618.19     97.52 o 
  -3  22   2      161.81      120.70     48.63 o 
  -2  22   2      893.26      891.89     81.04 o 
  -1  22   2      271.50      310.61     62.72 o 
   0  22   2      316.59      494.79     95.38 o 
   1  22   2      796.00      755.26     79.62 o 
   2  22   2      120.77      213.08     58.97 o 
   3  22   2       13.33       18.91     43.16 o 
   4  22   2      190.60      208.25     58.13 o 
   5  22   2       41.74       94.71     98.16 o 
  -4  23   2      482.74      578.43     70.23 o 
  -3  23   2     3239.07     3261.56    132.57 o 
  -2  23   2       16.90      -48.10     48.10 o 
  -1  23   2       47.00      107.79    107.32 o 
   0  23   2     3284.05     3210.22    183.96 o 
   1  23   2       63.79      146.31     81.49 o 
   2  23   2       94.84       15.53     57.66 o 
   3  23   2        1.91      -37.96     50.16 o 
   4  23   2     1061.68     1243.11     96.87 o 
  -4  24   2        5.44       88.39     57.49 o 
  -3  24   2     1002.33     1101.23     94.84 o 
  -2  24   2      790.69      911.30    109.21 o 
  -1  24   2     1242.76     1391.76    210.05 o 
   0  24   2     1347.53     1851.98    165.09 o 
   1  24   2      718.44      638.02    112.17 o 
   2  24   2      122.12      135.84     62.81 o 
   3  24   2      461.47      558.31    134.02 o 
  -2  25   2       30.05       94.88     70.22 o 
  -1  25   2      464.52      430.56    157.89 o 
   0  25   2       92.51      184.22    118.38 o 
   1  25   2      135.34      178.27     94.09 o 
   2  25   2      100.59       91.62     85.63 o 
   0  26   2       14.92      -55.89    128.91 o 
  -9   1   3      158.61      289.79     84.31 o 
  -8   1   3     1342.52     1414.55     62.73 o 
  -7   1   3     2112.44     2195.57     65.17 o 
  -6   1   3      621.95      640.65     47.23 o 
  -5   1   3     4721.22     4415.15     80.26 o 
  -4   1   3    17362.10    16618.65    177.30 o 
  -3   1   3     4666.56     5332.42    174.60 o 
  -2   1   3    10759.99    10277.23    107.65 o 
  -1   1   3     2908.00     3297.74     54.68 o 
   0   1   3    24641.08    27043.49    267.12 o 
   1   1   3       11.48        9.12      8.62 o 
   2   1   3     6769.60     7017.62    115.19 o 
   3   1   3      197.97      190.48     24.16 o 
   4   1   3      393.37      579.06    119.31 o 
   5   1   3     1534.00     1514.07     64.94 o 
   6   1   3       23.80       50.93     28.04 o 
   7   1   3      131.38      109.52     37.08 o 
   8   1   3     2235.06     2285.24     99.06 o 
   9   1   3      125.04      100.93     46.76 o 
  10   1   3        2.18      -39.92     42.60 o 
  -9   2   3      169.11      194.12     56.24 o 
  -8   2   3      462.86      517.29     51.44 o 
  -7   2   3      399.50      400.55     35.97 o 
  -6   2   3      363.71      332.79     30.89 o 
  -5   2   3      810.01      802.71     37.67 o 
  -4   2   3     6944.68     6747.29    104.09 o 
  -3   2   3     1080.17     1235.88     38.17 o 
  -2   2   3     2032.06     1892.31     35.62 o 
  -1   2   3    12921.84    13085.74    183.27 o 
   0   2   3    15434.64    15378.49    127.80 o 
   1   2   3    12648.95    12977.11    230.02 o 
   2   2   3    14686.81    14773.34    331.20 o 
   3   2   3     2034.71     1812.46     64.74 o 
   4   2   3     1686.49     2071.35     99.54 o 
   5   2   3     3399.76     3459.22     96.36 o 
   6   2   3      244.87      225.07     39.04 o 
   7   2   3       61.09       26.11     40.72 o 
   8   2   3      559.14      571.86     63.85 o 
   9   2   3       46.14       -3.05     37.67 o 
  10   2   3      194.13      275.56     66.83 o 
 -10   3   3      148.79      137.36    109.73 o 
  -9   3   3      836.34      988.15     94.62 o 
  -8   3   3       15.36       71.03     33.79 o 
  -7   3   3      813.48      789.71     50.80 o 
  -6   3   3     1229.95     1764.88    129.13 o 
  -5   3   3     6489.36     6556.04    111.94 o 
  -4   3   3     3681.00     3657.96     72.37 o 
  -3   3   3    14175.63    14919.13    289.85 o 
  -2   3   3    12107.51    12359.81    144.55 o 
  -1   3   3       46.33       40.98     15.15 o 
   0   3   3     3430.62     3453.38     40.20 o 
   1   3   3     2788.49     2572.66     59.59 o 
   2   3   3     9537.26     9578.41    153.79 o 
   3   3   3      897.93     1145.59     79.57 o 
   4   3   3     7277.42     8376.62    138.66 o 
   5   3   3     1349.16     1349.54     55.29 o 
   6   3   3     4675.46     4552.40    103.12 o 
   7   3   3      194.08      243.50     45.84 o 
   8   3   3      807.24      821.14     71.93 o 
   9   3   3      132.82       -2.71     51.17 o 
  10   3   3      147.79      284.81     93.56 o 
 -10   4   3      986.74     1138.29    194.93 o 
  -9   4   3        3.44       27.51     45.75 o 
  -8   4   3       35.64       27.06     39.19 o 
  -7   4   3     3959.49     4041.03     94.67 o 
  -6   4   3      740.38      805.69     50.09 o 
  -5   4   3     2483.76     2558.02     67.54 o 
  -4   4   3        0.56       -1.99     17.65 o 
  -3   4   3     9195.97     9520.40    168.35 o 
  -2   4   3     1886.41     1869.28     45.47 o 
  -1   4   3       22.60      104.97     11.32 o 
   0   4   3     1010.88     1110.98     26.23 o 
   1   4   3    27389.95    27806.77    268.04 o 
   2   4   3     2016.19     2168.84     87.43 o 
   3   4   3     4251.70     4069.67    108.21 o 
   4   4   3      240.12      211.44     30.06 o 
   5   4   3      442.17      494.19     43.25 o 
   6   4   3     5402.94     5323.50    128.02 o 
   7   4   3     1094.30     1176.03    120.85 o 
   8   4   3      672.93      618.53     66.17 o 
   9   4   3       56.23      185.61     63.88 o 
  10   4   3       99.29       85.98     69.94 o 
 -10   5   3       63.61      191.09    110.52 o 
  -9   5   3      254.50      300.92     67.87 o 
  -8   5   3        5.67       50.64     42.86 o 
  -7   5   3      907.75      886.78     70.69 o 
  -6   5   3      550.80      583.92     64.81 o 
  -5   5   3     1447.84     1346.09     62.41 o 
  -4   5   3      110.53      130.37     24.16 o 
  -3   5   3     5588.61     5599.24    123.25 o 
  -2   5   3     2553.21     2336.87     40.68 o 
  -1   5   3     6211.84     6797.60     75.72 o 
   0   5   3     2046.41     2331.06     39.89 o 
   1   5   3     3712.18     4122.88     46.97 o 
   2   5   3     3768.79     3757.70     61.51 o 
   3   5   3     3073.57     3413.83    138.83 o 
   4   5   3        4.22       61.28     29.46 o 
   5   5   3       96.90      159.12     42.87 o 
   6   5   3      348.32      406.17     48.38 o 
   7   5   3        8.61       79.42     47.38 o 
   8   5   3      207.48      143.21     59.13 o 
   9   5   3      168.08      149.56     67.23 o 
  10   5   3       12.55      -57.35     57.35 o 
 -10   6   3      393.73      484.34    108.66 o 
  -9   6   3      582.08      562.74     83.98 o 
  -8   6   3     1255.64     1053.63     95.24 o 
  -7   6   3     7855.90     7896.70    175.29 o 
  -6   6   3       96.99       82.73     47.35 o 
  -5   6   3     1386.25     1379.80     60.21 o 
  -4   6   3      958.25     1113.97     49.00 o 
  -3   6   3     7600.73     7606.22    119.80 o 
  -2   6   3     2254.75     2578.87     39.27 o 
  -1   6   3     2188.10     2243.75     43.83 o 
   0   6   3     2557.54     2904.30     47.69 o 
   1   6   3    21610.97    21958.24    182.71 o 
   2   6   3      483.59      417.50     24.21 o 
   3   6   3    14045.91    13598.62    288.35 o 
   4   6   3     7170.91     7135.71    172.98 o 
   5   6   3      927.01      881.04     66.30 o 
   6   6   3     1503.68     1506.07     97.34 o 
   7   6   3      200.40      243.72     56.89 o 
   8   6   3      840.18      939.06     97.56 o 
   9   6   3      451.38      268.66     73.19 o 
  -9   7   3      279.48      311.56     71.17 o 
  -8   7   3      116.57      134.74     61.76 o 
  -7   7   3      480.14      535.25     75.71 o 
  -6   7   3       14.69       65.08     45.14 o 
  -5   7   3      354.33      306.34     51.52 o 
  -4   7   3     2331.10     2341.93     66.44 o 
  -3   7   3     4661.75     4782.37     87.59 o 
  -2   7   3      455.52      429.23     21.78 o 
  -1   7   3     3990.04     4132.58     75.24 o 
   0   7   3      631.94      809.64     26.69 o 
   1   7   3        3.24       19.16     11.81 o 
   2   7   3     1598.83     1832.82     48.51 o 
   3   7   3    13193.75    13088.06    192.73 o 
   4   7   3      311.81      366.56     46.64 o 
   5   7   3     1684.19     1825.77    129.67 o 
   6   7   3      153.71      203.95     76.26 o 
   7   7   3     1572.23     1637.33    115.51 o 
   8   7   3      958.60      922.34     96.00 o 
   9   7   3       87.01       81.77     62.91 o 
  -9   8   3      659.66      626.55     97.05 o 
  -8   8   3     1095.35     1182.37    137.87 o 
  -7   8   3      519.90      513.34     78.05 o 
  -6   8   3      171.75      147.35     77.51 o 
  -5   8   3     4758.33     4908.25    157.85 o 
  -4   8   3       36.58       33.55     30.19 o 
  -3   8   3      864.57      689.36     38.87 o 
  -2   8   3       33.30       22.00     17.06 o 
  -1   8   3     7191.74     6538.37     84.18 o 
   0   8   3     1874.48     1830.77     39.09 o 
   1   8   3       24.08       66.12     13.19 o 
   2   8   3      324.73      352.28     32.27 o 
   3   8   3     7439.71     7491.64    137.00 o 
   4   8   3     1463.90     1620.91    113.42 o 
   5   8   3     7954.42     7968.01    338.55 o 
   6   8   3     1158.98     1195.44    123.47 o 
   7   8   3      338.62      364.10     68.31 o 
   8   8   3     1323.27     1232.60    149.96 o 
   9   8   3      721.34      776.25    116.05 o 
  -9   9   3      541.25      593.25     90.87 o 
  -8   9   3      500.09      453.76     86.51 o 
  -7   9   3        5.37      -68.98     87.54 o 
  -6   9   3       66.64       72.52     81.19 o 
  -5   9   3        8.06       -6.06     32.54 o 
  -4   9   3     3652.47     3522.34     79.97 o 
  -3   9   3      603.25      709.12     34.99 o 
  -2   9   3     7943.57     7904.31    116.97 o 
  -1   9   3     1747.08     1491.74     38.77 o 
   0   9   3     2778.44     3026.55     52.85 o 
   1   9   3      301.34      213.96     16.37 o 
   2   9   3      566.96      649.13     30.93 o 
   3   9   3      754.36      602.52     45.75 o 
   4   9   3      115.22       86.07     65.97 o 
   5   9   3      332.11      297.71    114.43 o 
   6   9   3      334.28      383.38     87.02 o 
   7   9   3      847.36     1161.21    100.47 o 
   8   9   3      431.36      498.10     79.79 o 
   9   9   3      650.85      563.38    111.03 o 
  -9  10   3      724.24     1278.58    314.38 o 
  -8  10   3     1466.82     1433.13    127.49 o 
  -7  10   3      133.34      245.09     67.17 o 
  -6  10   3      288.02      196.06     75.38 o 
  -5  10   3     4501.84     4335.31    180.05 o 
  -4  10   3      155.94      122.58     30.42 o 
  -3  10   3       60.68       56.78     22.51 o 
  -2  10   3        1.96       -2.12     19.71 o 
  -1  10   3     5649.17     5553.55    121.82 o 
   0  10   3     2763.95     2785.59     52.81 o 
   1  10   3     3518.30     3757.58     54.88 o 
   2  10   3       13.57       31.91     19.17 o 
   3  10   3     1666.90     1493.31     86.98 o 
   4  10   3        1.86       77.16     31.85 o 
   5  10   3      491.50      550.87     89.26 o 
   6  10   3     1081.03      856.13    173.21 o 
   7  10   3        3.01       -9.14     72.27 o 
   8  10   3       61.89       50.43     64.86 o 
   9  10   3     1170.68     1121.05    259.00 o 
  -9  11   3        5.90       59.54     57.16 o 
  -8  11   3       79.34      187.48     83.00 o 
  -7  11   3      392.88      417.01     88.98 o 
  -6  11   3       84.17       10.40     61.73 o 
  -5  11   3      718.86      699.23     61.88 o 
  -4  11   3     2360.79     2322.64     67.78 o 
  -3  11   3     1524.76     1460.45     56.85 o 
  -2  11   3     5772.09     5465.23    146.60 o 
  -1  11   3     1756.29     2081.42     46.74 o 
   0  11   3     6974.26     7008.03     93.31 o 
   1  11   3    13961.11    13836.79    136.06 o 
   2  11   3       28.99        4.97     21.98 o 
   3  11   3      760.43      760.26     47.89 o 
   4  11   3     2518.08     2532.27     76.62 o 
   5  11   3     4558.99     4280.76    187.67 o 
   6  11   3     1610.87     1823.34    208.15 o 
   7  11   3      386.63      300.60     96.62 o 
   8  11   3     1443.45     1432.44    146.18 o 
   9  11   3      803.14      734.22    253.18 o 
  -9  12   3      459.60      570.76     89.62 o 
  -8  12   3      837.10      983.82    139.76 o 
  -7  12   3      170.97      183.47     73.81 o 
  -6  12   3      296.51      553.44    118.45 o 
  -5  12   3      273.27      284.86     50.37 o 
  -4  12   3      506.46      554.71     50.82 o 
  -3  12   3     1224.15     1343.28     58.19 o 
  -2  12   3      953.26      877.25    100.77 o 
  -1  12   3     2505.39     2404.81     53.30 o 
   0  12   3      475.45      573.92     31.13 o 
   1  12   3        4.46       16.73     16.30 o 
   2  12   3      478.14      427.68     39.55 o 
   3  12   3      193.01      232.46     32.50 o 
   4  12   3        0.58      -29.34     32.62 o 
   5  12   3      215.45      205.47     48.17 o 
   6  12   3      385.05      361.42     92.90 o 
   7  12   3      184.95      121.81    170.45 o 
   8  12   3       61.99       60.11     69.73 o 
   9  12   3       62.68       24.81     82.32 o 
  -8  13   3      331.94      463.60    102.44 o 
  -7  13   3      319.63      438.87     89.62 o 
  -6  13   3     2553.04     2948.72    187.63 o 
  -5  13   3       72.53       45.97     59.12 o 
  -4  13   3      842.48      876.46     54.40 o 
  -3  13   3     1662.66     1519.11     64.85 o 
  -2  13   3     7358.19     7362.10    130.67 o 
  -1  13   3      509.97      490.31     30.79 o 
   0  13   3     8973.63     8857.09    114.82 o 
   1  13   3     4487.52     4371.14     73.77 o 
   2  13   3     8540.17     8393.96    143.56 o 
   3  13   3      174.50      222.15     64.56 o 
   4  13   3     1253.81     1265.05     59.85 o 
   5  13   3     1439.64     1435.80     70.08 o 
   6  13   3     1259.66     1301.84     87.25 o 
   7  13   3       28.53      -46.34     46.34 o 
   8  13   3      292.12      115.46     76.30 o 
  -8  14   3       26.66       48.10     59.58 o 
  -7  14   3      334.59      339.10     91.17 o 
  -6  14   3      381.64      364.77    161.03 o 
  -5  14   3     1896.94     1962.71     81.07 o 
  -4  14   3     2855.00     2839.51     94.46 o 
  -3  14   3      374.97      369.93     42.23 o 
  -2  14   3     1159.18     1250.51     92.01 o 
  -1  14   3       11.53       20.49     20.39 o 
   0  14   3     1451.75     1432.13     47.60 o 
   1  14   3      960.95     1096.46     48.63 o 
   2  14   3     1974.79     2112.15     80.93 o 
   3  14   3       36.61       56.35     30.96 o 
   4  14   3        0.44      -27.82     27.82 o 
   5  14   3       55.22       11.03     30.73 o 
   6  14   3      609.82      525.87     77.22 o 
   7  14   3      537.52      146.44    147.84 o 
   8  14   3      266.84      145.19    169.94 o 
  -8  15   3      217.28      195.75     80.48 o 
  -7  15   3      442.50      417.16    129.05 o 
  -6  15   3      682.33      627.10     69.47 o 
  -5  15   3        4.96       19.03     44.05 o 
  -4  15   3      871.17      844.07     59.31 o 
  -3  15   3        2.93       17.31     27.54 o 
  -2  15   3     9506.29     9350.21    147.62 o 
  -1  15   3      688.83      637.18     45.70 o 
   0  15   3      386.52      410.55     33.62 o 
   1  15   3     2749.15     2651.53     76.64 o 
   2  15   3    13985.77    13638.85    207.93 o 
   3  15   3     4347.51     4136.20    105.38 o 
   4  15   3     1879.39     1862.78     77.63 o 
   5  15   3     4586.51     4292.08    233.29 o 
   6  15   3     4338.36     4514.48    147.33 o 
   7  15   3     1057.23      996.25    234.88 o 
   8  15   3       10.05      -61.20     61.20 o 
  -8  16   3     3519.59     3642.84    217.42 o 
  -7  16   3     1176.98     1183.20     94.92 o 
  -6  16   3        0.41      -32.00     42.12 o 
  -5  16   3      698.44      675.47     59.07 o 
  -4  16   3      189.10      226.29     60.79 o 
  -3  16   3      150.25       96.22     28.64 o 
  -2  16   3     2480.01     2472.40     76.08 o 
  -1  16   3      213.59      259.66     35.65 o 
   0  16   3        6.88       -2.11     21.33 o 
   1  16   3       49.19       54.28     37.05 o 
   2  16   3      306.32      288.15     42.99 o 
   3  16   3     2608.55     2603.22     88.04 o 
   4  16   3     1625.65     1617.59     77.38 o 
   5  16   3      587.18      726.46     60.84 o 
   6  16   3      489.35      527.82     61.87 o 
   7  16   3        2.03       15.61     99.06 o 
   8  16   3     1010.40     1068.68    154.85 o 
  -7  17   3       95.94       69.64     45.12 o 
  -6  17   3      265.29      313.43     50.59 o 
  -5  17   3       20.10       -3.47     36.33 o 
  -4  17   3        5.77      -33.40     33.40 o 
  -3  17   3      139.64       85.61     27.23 o 
  -2  17   3       17.49       -9.35     28.35 o 
  -1  17   3      321.12      340.99     39.01 o 
   0  17   3       57.44       38.44     30.21 o 
   1  17   3      237.85      158.26     44.21 o 
   2  17   3     1159.49     1255.76     71.32 o 
   3  17   3       23.04       11.69     35.02 o 
   4  17   3      732.84      755.92     72.80 o 
   5  17   3      318.76      381.08     56.53 o 
   6  17   3      302.41      389.93     58.09 o 
   7  17   3      859.60      885.52    194.89 o 
  -7  18   3      634.71      545.41     78.68 o 
  -6  18   3      665.65      697.83     66.66 o 
  -5  18   3     1707.44     1757.96    118.12 o 
  -4  18   3      850.70      880.24     68.02 o 
  -3  18   3     1372.96     1244.20     73.88 o 
  -2  18   3      350.94      339.65     42.58 o 
  -1  18   3     2749.48     2824.57     82.99 o 
   0  18   3      352.12      333.30     42.61 o 
   1  18   3     1555.84     1786.64    108.71 o 
   2  18   3       18.99       20.16     35.10 o 
   3  18   3     4173.96     4168.81    129.68 o 
   4  18   3      471.46      450.33     54.06 o 
   5  18   3      709.07      644.26     62.26 o 
   6  18   3      113.35       64.81     33.40 o 
   7  18   3       88.68       98.88     59.82 o 
  -7  19   3      509.67      529.95     81.66 o 
  -6  19   3      244.14      179.44     49.04 o 
  -5  19   3      790.31      870.28     94.45 o 
  -4  19   3      575.76      560.28     59.86 o 
  -3  19   3      806.24      784.21     65.75 o 
  -2  19   3     1321.35     1438.35     73.07 o 
  -1  19   3        5.79       40.65     37.52 o 
   0  19   3     2645.14     2654.10     86.58 o 
   1  19   3      111.43      148.54     50.52 o 
   2  19   3      192.17      250.36     61.03 o 
   3  19   3     1872.31     1723.26     84.72 o 
   4  19   3      888.12      869.53     68.69 o 
   5  19   3     1541.95     1549.93     96.97 o 
   6  19   3      670.51      559.00     67.25 o 
  -6  20   3      667.62      686.94     72.51 o 
  -5  20   3      379.36      541.41     93.03 o 
  -4  20   3       95.21      111.36     33.32 o 
  -3  20   3      300.20      308.88     50.99 o 
  -2  20   3      136.03      129.12     42.21 o 
  -1  20   3     1015.66     1036.56     69.86 o 
   0  20   3      501.02      446.27     88.04 o 
   1  20   3      838.53      914.04     80.09 o 
   2  20   3      275.32      227.10     56.69 o 
   3  20   3      718.86      729.20     65.25 o 
   4  20   3       14.02       17.48     42.87 o 
   5  20   3      850.88      986.21     86.26 o 
   6  20   3      260.26      127.46     66.10 o 
  -6  21   3       29.36       23.60     56.27 o 
  -5  21   3      929.94     1026.11    117.49 o 
  -4  21   3      284.35      257.08     51.42 o 
  -3  21   3      260.17      185.53     49.09 o 
  -2  21   3      741.77      799.02     75.12 o 
  -1  21   3        0.70      -16.51     38.29 o 
   0  21   3        1.56      154.17     71.16 o 
   1  21   3      379.70      423.15     64.50 o 
   2  21   3      239.88      145.44     55.11 o 
   3  21   3      315.36      304.76     53.34 o 
   4  21   3      626.85      681.83     67.40 o 
   5  21   3      219.87      241.73     59.41 o 
   6  21   3       39.60       57.05     53.23 o 
  -5  22   3      136.28      172.11     51.24 o 
  -4  22   3       25.93        8.71     59.68 o 
  -3  22   3     1819.38     1976.43    101.09 o 
  -2  22   3       49.45       36.79     50.99 o 
  -1  22   3     3076.67     2996.87    125.45 o 
   0  22   3      548.71      490.08     95.19 o 
   1  22   3     1813.33     1752.88    106.46 o 
   2  22   3      460.50      416.84     69.84 o 
   3  22   3       46.33      111.23     57.27 o 
   4  22   3       56.95       93.54     55.28 o 
   5  22   3      321.35      418.35     71.94 o 
  -4  23   3      438.12      390.19     64.05 o 
  -3  23   3       57.90       28.66     51.66 o 
  -2  23   3      490.04      546.45     93.67 o 
  -1  23   3      204.33      192.99    127.96 o 
   0  23   3     1275.57     1378.48    142.70 o 
   1  23   3      146.83      108.98    126.09 o 
   2  23   3       64.04      -51.05     53.00 o 
   3  23   3      781.44      941.85     93.27 o 
   4  23   3      856.99     1183.00     94.85 o 
  -3  24   3     2567.56     2811.54    128.03 o 
  -2  24   3       69.78       30.83     55.18 o 
  -1  24   3      512.32      515.65    165.00 o 
   0  24   3      255.76      205.75    151.45 o 
   1  24   3      987.04     1184.41    157.48 o 
   2  24   3      436.03      465.29     76.33 o 
   3  24   3        2.36       39.12     56.70 o 
  -2  25   3       18.15      100.68     90.52 o 
  -1  25   3      356.75      506.98    167.94 o 
   0  25   3      290.98      248.92     97.46 o 
   1  25   3       76.42      114.70    101.04 o 
   2  25   3       26.19        7.62     78.30 o 
  -9   0   4       15.23      110.88    109.79 o 
  -8   0   4     1042.92     1112.45     77.10 o 
  -7   0   4       29.51       96.95     37.37 o 
  -6   0   4    12993.53    12659.86    230.76 o 
  -5   0   4     1051.39      957.64     56.69 o 
  -4   0   4     6335.49     6203.81    124.51 o 
  -3   0   4    15365.93    15489.30    219.15 o 
  -2   0   4     6735.49     7121.42    152.13 o 
  -1   0   4    22977.03    24032.95    313.43 o 
   0   0   4    23085.47    22754.03    333.93 o 
   1   0   4    33373.91    34265.72    420.76 o 
   3   0   4     5658.73     6084.84    148.77 o 
   4   0   4    19413.07    20254.42    369.50 o 
   5   0   4     3159.22     3099.93    199.80 o 
   6   0   4      959.28      948.66     93.12 o 
   7   0   4       23.32        5.33     46.56 o 
   8   0   4     1182.07     1159.43    115.95 o 
   9   0   4      130.22       -2.06     87.34 o 
  10   0   4     1028.64      944.09    125.54 o 
  -9   1   4       15.20       -2.52     73.17 o 
  -8   1   4      516.74      481.08     45.10 o 
  -7   1   4        0.27       29.28     23.18 o 
  -6   1   4      667.32      721.00     40.22 o 
  -5   1   4      220.88      247.46     29.02 o 
  -4   1   4        0.95      -11.83     11.83 o 
  -3   1   4     3413.21     3486.17     83.41 o 
  -2   1   4     2041.28     2161.32     37.48 o 
  -1   1   4       15.75        1.33     11.67 o 
   0   1   4     4602.28     4975.26     55.70 o 
   1   1   4     2398.52     2198.49     39.37 o 
   2   1   4    14157.21    14808.16    255.45 o 
   3   1   4     2204.72     2178.27     60.63 o 
   4   1   4    24140.11    24506.78    357.34 o 
   5   1   4      240.84      206.32     34.17 o 
   6   1   4      743.75      802.39     61.01 o 
   7   1   4        2.81       20.26     31.47 o 
   8   1   4      378.51      258.56     49.74 o 
   9   1   4      149.50      138.72     48.05 o 
  10   1   4       32.79       71.26     51.19 o 
 -10   2   4       64.44      210.04    126.64 o 
  -9   2   4       16.15       14.89     52.52 o 
  -8   2   4       30.92       67.49     39.54 o 
  -7   2   4     2608.55     2552.97    108.87 o 
  -6   2   4     1015.32     1126.59     46.24 o 
  -5   2   4     3639.01     3530.10     66.91 o 
  -4   2   4      223.13      142.79     19.43 o 
  -3   2   4    19103.79    19506.24    195.01 o 
  -2   2   4      727.12      858.80     22.92 o 
  -1   2   4       57.93      346.23     27.30 o 
   0   2   4    11605.50    12059.49    105.58 o 
   1   2   4       77.11       48.67     16.50 o 
   2   2   4       39.63       93.48     18.21 o 
   3   2   4       38.03       36.54     20.94 o 
   4   2   4      361.92      326.63     35.72 o 
   5   2   4     1289.61     1280.63     63.51 o 
   6   2   4       15.39       80.09     43.66 o 
   7   2   4      346.56      304.83     47.16 o 
   8   2   4     1143.04     1289.77     87.31 o 
   9   2   4        0.26      -44.85     44.85 o 
  10   2   4      212.36      243.90     61.34 o 
 -10   3   4     2761.85     3181.75    291.26 o 
  -9   3   4      444.86      381.79     89.96 o 
  -8   3   4     1432.63     1558.02     99.26 o 
  -7   3   4      278.31      286.62     34.82 o 
  -6   3   4     6310.90     6354.37    100.30 o 
  -5   3   4      107.65      132.02     22.61 o 
  -4   3   4      142.98      153.56     21.52 o 
  -3   3   4       79.25      134.60     18.05 o 
  -2   3   4     1049.66      909.45     30.48 o 
  -1   3   4     2597.49     2553.44     40.42 o 
   0   3   4     3119.88     3073.92     39.54 o 
   1   3   4      542.53      606.02     31.18 o 
   2   3   4     1018.31      981.06     45.08 o 
   3   3   4     5597.10     5460.18    187.25 o 
   4   3   4        9.26       46.18     19.20 o 
   5   3   4     2653.34     2414.11     69.56 o 
   6   3   4    11636.96    11528.77    200.67 o 
   7   3   4      362.21      263.17     46.14 o 
   8   3   4      342.52      314.24     53.61 o 
   9   3   4        3.35       23.91     38.32 o 
  10   3   4      247.73      157.85     67.23 o 
 -10   4   4      146.26      334.63    102.29 o 
  -9   4   4      102.84      -37.01     68.19 o 
  -8   4   4     1004.60     1041.07     80.33 o 
  -7   4   4     1385.56     1365.16     69.43 o 
  -6   4   4      834.14      777.99     41.40 o 
  -5   4   4       53.15       33.61     18.47 o 
  -4   4   4     2107.67     2089.74     86.88 o 
  -3   4   4     4314.02     4375.62     77.01 o 
  -2   4   4    16893.56    16872.44    344.98 o 
  -1   4   4     2726.03     2753.41     37.84 o 
   0   4   4     2657.58     3061.57     41.62 o 
   1   4   4     7304.34     7089.65     80.29 o 
   2   4   4     2173.13     1935.49    106.06 o 
   3   4   4        4.98      -13.55     33.75 o 
   4   4   4     4990.70     5006.25    111.36 o 
   5   4   4      178.16      232.52     31.13 o 
   6   4   4      194.53      174.79     40.22 o 
   7   4   4       15.29       30.08     34.98 o 
   8   4   4      396.35      361.68     56.54 o 
   9   4   4      468.65      330.14     75.95 o 
  10   4   4       12.83      115.06     65.50 o 
 -10   5   4      578.10      505.88    154.65 o 
  -9   5   4      922.47     1008.54     99.52 o 
  -8   5   4     1564.17     1689.15    100.37 o 
  -7   5   4     3483.21     3652.02    117.77 o 
  -6   5   4      428.73      422.91     51.39 o 
  -5   5   4     3070.91     3112.47     79.62 o 
  -4   5   4      396.32      365.19     31.13 o 
  -3   5   4      169.21      192.78     19.89 o 
  -2   5   4     6118.28     5943.17     77.21 o 
  -1   5   4     5536.06     5476.06     65.83 o 
   0   5   4    22115.70    21812.96    197.42 o 
   1   5   4      243.15      329.84     15.81 o 
   2   5   4    23461.02    22941.35    266.95 o 
   3   5   4    15845.84    15735.19    355.96 o 
   4   5   4      737.25      826.66     63.93 o 
   5   5   4     3461.63     3641.21     96.99 o 
   6   5   4      907.12      888.21     65.18 o 
   7   5   4     3597.74     3621.11    142.06 o 
   8   5   4      373.05      340.07     68.30 o 
   9   5   4      124.39       73.92     60.91 o 
  10   5   4        0.02      113.43     74.47 o 
  -9   6   4     1633.07     1725.78    164.47 o 
  -8   6   4     1075.63     1116.07     85.63 o 
  -7   6   4      109.89      171.25     45.75 o 
  -6   6   4      160.47      136.85     50.60 o 
  -5   6   4     5026.11     5193.38    104.42 o 
  -4   6   4     5535.22     5594.90     99.80 o 
  -3   6   4     1122.90     1075.82     39.59 o 
  -2   6   4     3293.89     3576.25     47.60 o 
  -1   6   4      481.93      617.13     24.42 o 
   0   6   4    22763.95    22881.15    225.97 o 
   1   6   4     7653.02     7783.67     79.12 o 
   2   6   4      566.60      621.65     31.69 o 
   3   6   4       77.65      102.25     52.07 o 
   4   6   4      891.22      893.96     59.39 o 
   5   6   4      146.25      313.34     72.02 o 
   6   6   4      317.83      266.89     56.78 o 
   7   6   4      333.08      370.47     64.63 o 
   8   6   4      610.81      484.64     76.80 o 
   9   6   4        0.19       68.16     57.23 o 
  -9   7   4      624.42      565.75     93.63 o 
  -8   7   4     3064.16     3140.23    141.11 o 
  -7   7   4      138.75       89.71     56.21 o 
  -6   7   4     1526.65     1561.92    106.69 o 
  -5   7   4     1443.88     1618.60     75.76 o 
  -4   7   4     3468.21     3481.22     70.67 o 
  -3   7   4     1824.35     2045.36     56.24 o 
  -2   7   4    11814.30    12097.06    126.94 o 
  -1   7   4       27.90       95.07     12.90 o 
   0   7   4     4445.41     4446.23     79.09 o 
   1   7   4      997.54      953.23     26.53 o 
   2   7   4     7490.43     7530.70    114.99 o 
   3   7   4     9890.74     9351.32    155.89 o 
   4   7   4     1025.24     1014.94    193.30 o 
   5   7   4      712.75      660.74    125.70 o 
   6   7   4      445.40      573.37     71.75 o 
   7   7   4     1658.87     1626.17    216.59 o 
   8   7   4      448.83      499.04     80.37 o 
   9   7   4      208.94      150.30     65.58 o 
  -9   8   4       99.13       99.24     64.00 o 
  -8   8   4       58.80       51.80     50.24 o 
  -7   8   4     4249.04     4271.10    204.75 o 
  -6   8   4      810.88      699.60     78.96 o 
  -5   8   4        0.99      -24.92     24.92 o 
  -4   8   4      627.07      571.07     51.99 o 
  -3   8   4    25539.91    25645.52    226.63 o 
  -2   8   4     7987.68     7724.18    103.29 o 
   0   8   4     7959.26     8038.96    161.94 o 
   1   8   4     8381.62     9004.24    126.32 o 
   2   8   4     2814.71     2599.08     55.35 o 
   3   8   4      368.42      319.71     34.96 o 
   4   8   4     4277.32     3873.18    212.32 o 
   5   8   4     2936.85     3204.88    161.13 o 
   6   8   4      701.50      651.20    104.00 o 
   7   8   4     1111.33     1143.61    101.31 o 
   8   8   4      921.02      983.47    100.76 o 
   9   8   4       12.22       -3.81     64.47 o 
  -9   9   4     1622.69     1519.93    124.55 o 
  -8   9   4     1936.50     2101.51    119.52 o 
  -7   9   4      466.50      483.74     67.06 o 
  -6   9   4     1921.39     1878.58    111.18 o 
  -5   9   4       18.99       29.70     35.41 o 
  -4   9   4     1567.06     1433.23     94.85 o 
  -3   9   4       63.68       67.89     18.58 o 
  -2   9   4      147.90      143.88     23.37 o 
  -1   9   4      264.66      240.22     18.91 o 
   0   9   4     7324.54     7358.34     91.18 o 
   1   9   4    16196.09    16440.34    151.22 o 
   2   9   4      995.88      832.88     35.97 o 
   3   9   4       70.37       67.25     32.08 o 
   4   9   4      185.45      178.25     33.03 o 
   5   9   4     4441.24     4721.51    191.63 o 
   6   9   4        4.10       21.18     43.06 o 
   7   9   4       43.12       40.11     53.37 o 
   8   9   4      152.07      276.81     67.80 o 
   9   9   4     1524.89     1682.20    164.05 o 
  -9  10   4       20.60       44.06     56.67 o 
  -8  10   4        1.00       89.45     67.59 o 
  -7  10   4      601.29      744.93     94.64 o 
  -6  10   4      232.46      196.05     54.82 o 
  -5  10   4      297.02      349.41     56.85 o 
  -4  10   4     2352.08     2135.54     68.18 o 
  -3  10   4     2864.06     2718.90     62.66 o 
  -2  10   4     8123.66     8031.38    114.67 o 
  -1  10   4     1947.56     1808.86     44.42 o 
   0  10   4     9932.81     9916.08    115.40 o 
   1  10   4       99.66      194.27     17.11 o 
   2  10   4     2085.98     1950.07     59.77 o 
   3  10   4        9.60       17.61     38.55 o 
   4  10   4        8.16       31.87     34.15 o 
   5  10   4     2337.21     2701.42    158.52 o 
   6  10   4     1487.11      981.33    356.03 o 
   7  10   4     1001.40     1005.29     99.14 o 
   8  10   4     2104.55     2166.80    143.90 o 
   9  10   4       36.97      -53.16     68.17 o 
  -9  11   4       47.28       64.34     71.31 o 
  -8  11   4       94.30       71.56     74.17 o 
  -7  11   4     2484.71     2624.48    162.91 o 
  -6  11   4      340.93      391.92     63.44 o 
  -5  11   4      372.34      360.96     44.72 o 
  -4  11   4     3745.46     3914.40     96.15 o 
  -3  11   4       32.42       39.46     23.55 o 
  -2  11   4      254.88      256.59     28.90 o 
  -1  11   4      683.65      630.42     31.57 o 
   0  11   4       90.51       81.22     18.45 o 
   1  11   4     3706.24     3484.38     55.72 o 
   2  11   4      345.23      423.26     28.94 o 
   3  11   4      208.81      180.09     33.61 o 
   4  11   4      253.06      348.89     45.87 o 
   5  11   4     5837.74     5951.75    225.41 o 
   6  11   4     1469.23     1525.50    142.65 o 
   7  11   4       89.27      108.05     83.52 o 
   8  11   4       12.52       -1.06     65.87 o 
   9  11   4     1872.97     1681.97    164.70 o 
  -9  12   4     1319.62     1482.67    177.25 o 
  -8  12   4       52.55      114.40    134.04 o 
  -7  12   4      572.25      385.84    167.14 o 
  -6  12   4      761.38      736.21    104.19 o 
  -5  12   4    20222.10    20001.33    404.03 o 
  -4  12   4        4.13       -4.25     39.70 o 
  -3  12   4      444.84      524.41     38.68 o 
  -2  12   4     2600.70     2550.70     98.12 o 
  -1  12   4    12388.66    12031.05    138.29 o 
   0  12   4     3273.63     3219.21     62.77 o 
   1  12   4      100.10      131.86     19.23 o 
   2  12   4     5565.14     5403.48    108.72 o 
   3  12   4     6051.95     6090.27    120.20 o 
   4  12   4      374.92      303.66     40.96 o 
   5  12   4      275.25      346.29     40.96 o 
   6  12   4     3248.59     3435.02    191.89 o 
   7  12   4      459.76      467.49    144.04 o 
   8  12   4      769.94      904.70    205.91 o 
   9  12   4       46.07       90.51     81.17 o 
  -8  13   4       45.12      109.49     80.85 o 
  -7  13   4       12.66       10.07     69.37 o 
  -6  13   4        6.07       12.54     52.41 o 
  -5  13   4       52.06       89.57     47.66 o 
  -4  13   4      799.07      812.90     68.24 o 
  -3  13   4      674.08      612.30     43.71 o 
  -2  13   4     4079.45     3979.47     85.41 o 
  -1  13   4      365.47      381.52     28.30 o 
   0  13   4       91.22       27.90     19.96 o 
   1  13   4        6.95        8.00     16.35 o 
   2  13   4        2.41      -12.79     32.23 o 
   3  13   4      365.53      315.18     40.61 o 
   4  13   4      134.75       98.92     36.27 o 
   5  13   4      955.01      944.89     59.68 o 
   6  13   4      480.87      557.73     66.88 o 
   7  13   4      173.16       93.74    126.88 o 
   8  13   4      136.06      219.41     91.04 o 
  -8  14   4      179.85      110.04     66.66 o 
  -7  14   4      765.56      902.46    127.38 o 
  -6  14   4       84.11       61.25     46.40 o 
  -5  14   4     6624.02     6647.71    134.98 o 
  -4  14   4       97.77       98.23     34.65 o 
  -3  14   4      756.21      729.82     47.07 o 
  -2  14   4     9348.96     9490.93    274.83 o 
  -1  14   4     3539.62     3272.02     67.17 o 
   0  14   4     1732.01     1789.52     52.35 o 
   1  14   4       34.03       -1.49     25.76 o 
   2  14   4     7128.73     7214.13    290.87 o 
   3  14   4     1451.71     1439.96     68.33 o 
   4  14   4     1612.06     1707.33    113.91 o 
   5  14   4       14.07       89.52     47.72 o 
   6  14   4     3877.25     4037.14    139.95 o 
   7  14   4      266.48      223.25     97.34 o 
   8  14   4     2325.07     1043.48    197.90 o 
  -8  15   4      102.04      314.83    137.77 o 
  -7  15   4      151.11      163.56     74.08 o 
  -6  15   4       18.97      -38.17     54.52 o 
  -5  15   4      933.63      899.64     77.70 o 
  -4  15   4      638.24      635.08     53.64 o 
  -3  15   4      324.45      302.50     38.12 o 
  -2  15   4      103.73      171.54     27.19 o 
  -1  15   4       36.85       24.68     26.14 o 
   0  15   4     4062.71     3901.62     76.83 o 
   1  15   4     2230.17     2185.93     76.39 o 
   2  15   4     4433.12     4205.82    150.00 o 
   3  15   4      996.99      950.33     60.01 o 
   4  15   4      623.93      479.90     49.92 o 
   5  15   4     3531.03     3441.62    124.87 o 
   6  15   4        0.27       -0.95     40.74 o 
   7  15   4      346.68      345.13     80.17 o 
   8  15   4      161.50      122.99     53.12 o 
  -8  16   4       21.90      102.09    104.94 o 
  -7  16   4     1161.83     1279.12     98.91 o 
  -6  16   4     3894.58     3670.55    136.53 o 
  -5  16   4       88.68       45.70     44.05 o 
  -4  16   4      120.10      102.58     38.31 o 
  -3  16   4     2444.58     2326.84     85.48 o 
  -2  16   4      943.07      871.15     53.48 o 
  -1  16   4      486.45      481.85     42.09 o 
   0  16   4      378.83      374.32     32.36 o 
   1  16   4     1967.84     2020.93     99.18 o 
   2  16   4     6819.26     6578.96    136.63 o 
   3  16   4       40.00       22.10     44.03 o 
   4  16   4     3146.91     3271.74    100.22 o 
   5  16   4      280.81      326.86     49.01 o 
   6  16   4     1108.02     1117.23    137.77 o 
   7  16   4        7.38        5.96     52.98 o 
   8  16   4      502.08      467.80    117.96 o 
  -7  17   4       19.89       31.22     47.31 o 
  -6  17   4       39.32       -0.26     38.13 o 
  -5  17   4       31.41       33.43     36.82 o 
  -4  17   4      130.89      163.37     43.62 o 
  -3  17   4       12.90       63.11     34.26 o 
  -2  17   4     1330.98     1308.41     64.23 o 
  -1  17   4      328.14      261.77     37.14 o 
   0  17   4      211.59      274.53     34.85 o 
   1  17   4      441.08      487.52     63.47 o 
   2  17   4     1014.07     1052.34     96.88 o 
   3  17   4     2516.94     2409.04     92.11 o 
   4  17   4      394.52      349.31     50.44 o 
   5  17   4     1169.72     1131.00     73.70 o 
   6  17   4      716.81      679.41     80.04 o 
   7  17   4      506.56      355.83     74.13 o 
  -7  18   4      639.14      657.78    114.97 o 
  -6  18   4       64.92      122.13     53.55 o 
  -5  18   4      379.98      342.86     52.55 o 
  -4  18   4     1302.91     1337.13     79.43 o 
  -3  18   4       30.54       33.08     25.75 o 
  -2  18   4       96.32       92.18     36.11 o 
  -1  18   4      556.89      591.23     47.99 o 
   0  18   4      385.72      426.88     40.70 o 
   1  18   4     5147.30     5240.52    145.43 o 
   2  18   4       24.29       26.62     41.14 o 
   3  18   4      783.79      769.54     64.41 o 
   4  18   4     2046.36     1978.35     86.73 o 
   5  18   4      288.59      305.15     51.73 o 
   6  18   4      504.59      525.10     68.99 o 
   7  18   4       47.79       86.24     58.65 o 
  -6  19   4     1878.24     1910.96    100.10 o 
  -5  19   4      111.07      124.19     55.29 o 
  -4  19   4     1865.46     1950.29     94.50 o 
  -3  19   4      146.92      170.84     41.13 o 
  -2  19   4     1226.60     1151.71     82.75 o 
  -1  19   4     1401.78     1396.74     76.84 o 
   0  19   4     1319.34     1483.78     75.08 o 
   1  19   4     1976.57     2045.82     98.60 o 
   2  19   4     2257.28     2488.45    110.64 o 
   3  19   4      479.07      481.57     56.17 o 
   4  19   4      143.62      117.81     42.77 o 
   5  19   4      360.31      424.71     57.89 o 
   6  19   4      625.30      679.93     74.56 o 
  -6  20   4        4.30       -2.89     53.76 o 
  -5  20   4      355.70      330.01     70.75 o 
  -4  20   4     1110.23     1105.04     79.09 o 
  -3  20   4      184.16      255.49     50.03 o 
  -2  20   4     1612.84     1623.35     84.36 o 
  -1  20   4      153.05      167.09     45.84 o 
   0  20   4     1039.51      982.33    108.11 o 
   1  20   4      879.78     1044.03     82.78 o 
   2  20   4        0.01      -28.25     52.65 o 
   3  20   4      220.40      244.49     50.81 o 
   4  20   4     2971.95     2861.82    107.51 o 
   5  20   4       12.37       74.35     50.05 o 
   6  20   4       24.50      104.60     53.65 o 
  -6  21   4      862.48      957.90     80.60 o 
  -5  21   4       35.88       52.71     44.22 o 
  -4  21   4      531.06      451.93     59.82 o 
  -3  21   4        2.95       59.55     42.77 o 
  -2  21   4      384.33      384.78     61.78 o 
  -1  21   4      152.39      133.86     47.62 o 
   0  21   4      568.48      541.41    154.14 o 
   1  21   4      693.72      910.85     80.91 o 
   2  21   4       24.76       20.57     50.06 o 
   3  21   4      156.31      146.65     57.30 o 
   4  21   4      481.07      468.51     61.88 o 
   5  21   4      625.36      631.77     76.34 o 
  -5  22   4      599.06      599.62     70.75 o 
  -4  22   4      488.37      486.99     71.84 o 
  -3  22   4       17.94       -6.93     43.20 o 
  -2  22   4        2.71        8.52     49.16 o 
  -1  22   4      130.43      100.60     54.07 o 
   0  22   4       19.31       43.56     70.74 o 
   1  22   4      314.46      331.40     63.35 o 
   2  22   4        2.70       -9.54     50.37 o 
   3  22   4       19.41       67.62     52.97 o 
   4  22   4      384.40      514.64     67.18 o 
   5  22   4      501.46      444.43     69.78 o 
  -4  23   4      781.79      785.56     76.60 o 
  -3  23   4      890.00      993.73     98.37 o 
  -2  23   4     1411.95     1326.62     96.20 o 
  -1  23   4      686.31      846.19    173.02 o 
   0  23   4       30.72      134.55     80.81 o 
   1  23   4       24.10        7.09     76.13 o 
   2  23   4      349.51      226.25     65.72 o 
   3  23   4      166.40      233.98     66.85 o 
   4  23   4      406.51      417.20    120.45 o 
  -3  24   4      139.73      110.31     61.43 o 
  -2  24   4      785.40      718.83     82.80 o 
  -1  24   4       36.80       45.20    118.61 o 
   0  24   4      383.22      742.43    326.46 o 
   1  24   4      206.79      167.03    113.87 o 
   2  24   4        8.28       45.67     58.19 o 
   3  24   4       28.02       -4.87     53.54 o 
  -2  25   4      527.58      667.87    169.42 o 
  -1  25   4      653.82     1030.60    195.94 o 
   0  25   4       34.17      -45.39    128.37 o 
   1  25   4        5.29       81.04     85.68 o 
   2  25   4      213.78      289.69    159.43 o 
 -10   1   5     2024.05     1931.82    255.80 o 
  -9   1   5      411.20      480.18    216.52 o 
  -8   1   5       36.78      134.78     46.81 o 
  -7   1   5      268.93      266.24     33.74 o 
  -6   1   5    10323.85    10252.03    132.47 o 
  -5   1   5      762.57      747.24     35.48 o 
  -4   1   5     3308.17     3461.44     57.94 o 
  -3   1   5     7030.22     7273.30    130.76 o 
  -2   1   5     3209.27     3590.08     59.56 o 
  -1   1   5     2515.50     2377.33     34.70 o 
   0   1   5      363.50      349.32     15.83 o 
   1   1   5       29.45       16.87      9.19 o 
   2   1   5     2097.51     1630.71    105.68 o 
   3   1   5      329.94      382.16     36.56 o 
   4   1   5     9658.44     9731.06    157.55 o 
   5   1   5     3075.71     3218.10    108.49 o 
   6   1   5       50.00       43.06     42.47 o 
   7   1   5     1619.43     1629.61    123.79 o 
   8   1   5      380.70      324.07     58.99 o 
   9   1   5      676.92      569.62     68.98 o 
  10   1   5     2192.82     2166.57    124.31 o 
 -10   2   5       39.49      -46.77    105.90 o 
  -9   2   5      187.89      122.44     60.34 o 
  -8   2   5       89.65       70.13     39.10 o 
  -7   2   5       16.64       81.47     25.86 o 
  -6   2   5     1587.28     1585.43     61.22 o 
  -5   2   5      118.25       87.90     18.52 o 
  -4   2   5     1879.08     1787.95     46.56 o 
  -3   2   5      920.82     1011.57     31.53 o 
  -2   2   5    11278.49    11299.49    133.80 o 
  -1   2   5    12568.15    12903.72    134.08 o 
   0   2   5    12174.96    12706.02    106.93 o 
   1   2   5      426.39      443.73     29.38 o 
   2   2   5     1002.38      932.75     40.27 o 
   3   2   5     1003.94     1052.44     46.07 o 
   4   2   5     8972.34     9069.65    151.90 o 
   5   2   5       22.58       19.33     30.57 o 
   6   2   5     2151.12     2369.97    130.17 o 
   7   2   5      537.87      509.50     57.07 o 
   8   2   5     1618.78     1390.91     89.98 o 
   9   2   5      249.95      240.55     56.92 o 
  10   2   5      231.66      188.34     57.81 o 
 -10   3   5       43.57      207.30    121.23 o 
  -9   3   5      405.46      402.09     88.81 o 
  -8   3   5     1368.07     1465.59     90.10 o 
  -7   3   5       37.84       73.25     26.72 o 
  -6   3   5     1602.28     1556.02     51.38 o 
  -5   3   5      376.10      421.73     32.13 o 
  -4   3   5      205.79      179.91     21.16 o 
  -3   3   5     2183.87     2292.58     58.85 o 
  -2   3   5     2854.40     2981.51     65.82 o 
  -1   3   5      716.29      649.03     33.27 o 
   0   3   5     1977.11     2283.94     43.59 o 
   1   3   5      153.69      190.82     15.98 o 
   2   3   5      273.79      272.22     22.06 o 
   3   3   5       11.60        3.50     16.64 o 
   4   3   5     7176.59     7249.73    125.96 o 
   5   3   5       79.24      116.53     33.21 o 
   6   3   5     1921.58     1899.96     82.39 o 
   7   3   5     2840.66     2803.71    103.19 o 
   8   3   5      577.12      623.34     67.69 o 
   9   3   5        6.90       26.31     45.02 o 
  10   3   5       43.37       26.05     59.02 o 
 -10   4   5       40.47      314.93     75.75 o 
  -9   4   5      574.30      729.34    119.63 o 
  -8   4   5      444.71      412.47     56.62 o 
  -7   4   5      506.15      557.27     59.51 o 
  -6   4   5      699.16      757.86     40.20 o 
  -5   4   5       11.57       16.24     21.35 o 
  -4   4   5     2311.61     2472.70     64.76 o 
  -3   4   5       36.20      144.33     30.32 o 
  -2   4   5      127.70       89.02     19.87 o 
  -1   4   5      353.91      398.47     19.76 o 
   0   4   5    23487.33    23999.96    234.48 o 
   1   4   5    20940.47    21657.42    239.72 o 
   2   4   5     3138.36     2944.20     81.62 o 
   3   4   5      947.82      737.85     70.50 o 
   4   4   5     9398.45     9119.64    290.07 o 
   5   4   5      430.80      442.42     45.52 o 
   6   4   5       18.66       41.37     30.57 o 
   7   4   5     1219.11     1210.54     80.38 o 
   8   4   5       10.93       61.97     42.05 o 
   9   4   5        0.92      -25.94     56.83 o 
  10   4   5        3.83       13.94     64.06 o 
 -10   5   5        0.73      -10.07     89.03 o 
  -9   5   5        0.97      -72.56     72.56 o 
  -8   5   5      877.87      921.98     77.22 o 
  -7   5   5      338.73      419.91     55.31 o 
  -6   5   5      828.91      888.15     81.37 o 
  -5   5   5      125.38       80.34     23.92 o 
  -4   5   5      408.09      380.79     31.18 o 
  -3   5   5        4.85       14.90     15.32 o 
  -2   5   5        9.26       34.40     10.29 o 
  -1   5   5      683.43     1031.90     27.49 o 
   0   5   5     1149.09     1233.67     29.21 o 
   1   5   5      860.03      965.23     44.15 o 
   2   5   5       88.85       82.00     18.72 o 
   3   5   5      829.35      956.96     83.10 o 
   4   5   5      127.86       54.55     30.00 o 
   5   5   5      272.24      201.96     65.52 o 
   6   5   5     2012.69     2011.34     85.24 o 
   7   5   5       18.83       47.90     45.20 o 
   8   5   5      167.33      214.43     94.82 o 
   9   5   5       31.34       58.35     59.09 o 
  -9   6   5     2033.80     2252.65    191.36 o 
  -8   6   5      580.82      638.28     86.68 o 
  -7   6   5     2662.45     2712.22    108.15 o 
  -6   6   5     2686.71     2792.66    191.58 o 
  -5   6   5       70.59      113.59     27.17 o 
  -4   6   5      387.67      376.99     30.87 o 
  -3   6   5     2038.18     2053.69     53.21 o 
  -2   6   5     6089.98     5916.13     68.24 o 
  -1   6   5      181.57      270.16     18.21 o 
   0   6   5    21023.97    21959.78    203.69 o 
   1   6   5     4747.78     4635.01     75.57 o 
   2   6   5    35294.11    33994.90    386.48 o 
   3   6   5     5751.05     5944.15    110.26 o 
   4   6   5     8783.43     8738.69    241.60 o 
   5   6   5     1509.91     1451.04    169.27 o 
   6   6   5     1971.37     1964.47    116.63 o 
   7   6   5     1634.88     1645.87    113.58 o 
   8   6   5     1291.43     1260.53    110.11 o 
   9   6   5        1.95      -28.25     52.64 o 
  -9   7   5      269.56      123.03    206.76 o 
  -8   7   5       62.52       31.42     44.74 o 
  -7   7   5      287.23      241.43     65.42 o 
  -6   7   5      679.86      712.91    103.50 o 
  -5   7   5       74.19        7.01     29.34 o 
  -4   7   5     1000.03     1137.03     48.30 o 
  -3   7   5    12922.64    12908.25    151.41 o 
  -2   7   5     2923.06     3625.62    121.64 o 
  -1   7   5     4010.26     4082.62     61.72 o 
   0   7   5     3779.45     4252.82     60.97 o 
   1   7   5      111.67      132.74     19.29 o 
   2   7   5      144.72      160.73     31.89 o 
   3   7   5     1344.37     1496.89     70.47 o 
   4   7   5     1613.48     1689.81    121.66 o 
   5   7   5       16.30        7.78     60.14 o 
   6   7   5     1466.82     1463.89    103.20 o 
   7   7   5     5127.30     5177.62    173.85 o 
   8   7   5      140.53       86.34     77.88 o 
   9   7   5       37.90       86.01     64.72 o 
  -9   8   5      823.05     1260.37    137.08 o 
  -8   8   5      151.22       45.43     47.01 o 
  -7   8   5      692.73      668.28     70.62 o 
  -6   8   5      549.39      566.13     71.92 o 
  -5   8   5      560.63      596.50     73.06 o 
  -4   8   5     1169.73     1200.05     95.99 o 
  -3   8   5     1729.63     1878.07     51.80 o 
  -2   8   5     1499.38     1570.29     42.79 o 
  -1   8   5     4206.26     3870.99     62.07 o 
   0   8   5       50.75       45.04     14.01 o 
   1   8   5      732.17      802.55     30.29 o 
   2   8   5     6338.64     5903.92     89.68 o 
   3   8   5      761.08      694.12     48.64 o 
   4   8   5      961.17     1009.81     52.81 o 
   5   8   5     1994.42     2199.13    144.68 o 
   6   8   5      593.32      804.66    156.08 o 
   7   8   5        9.75      -31.84     40.56 o 
   8   8   5      303.77      426.17     77.13 o 
   9   8   5       52.03       70.73     60.81 o 
  -9   9   5      628.83      680.52     86.31 o 
  -8   9   5      306.55      217.37     60.75 o 
  -7   9   5        3.37       50.36     46.82 o 
  -6   9   5     2503.64     2519.13    119.65 o 
  -5   9   5      895.85      845.07     79.50 o 
  -4   9   5     1166.95     1134.78     86.75 o 
  -3   9   5    10476.08     9911.33    115.47 o 
  -2   9   5      269.67      353.26     26.38 o 
  -1   9   5     9774.65     9895.00    110.89 o 
   0   9   5      191.09      226.33     20.74 o 
   1   9   5     4221.49     4496.48     67.11 o 
   2   9   5      109.39      135.33     22.97 o 
   3   9   5     6228.43     6340.76    136.91 o 
   4   9   5       46.64       52.33     31.04 o 
   5   9   5     1943.66     2210.47    296.65 o 
   6   9   5       42.66      113.38     70.58 o 
   7   9   5     2087.25     2151.66    133.23 o 
   8   9   5      543.59      642.88     88.17 o 
   9   9   5      299.88      288.93     92.19 o 
  -9  10   5      436.98      386.69    104.02 o 
  -8  10   5      477.47      401.55     98.20 o 
  -7  10   5       27.04      169.99     60.08 o 
  -6  10   5     2138.30     2120.67    110.92 o 
  -5  10   5     5204.18     4945.50    155.41 o 
  -4  10   5      611.75      689.27     46.68 o 
  -3  10   5      620.17      700.83     41.73 o 
  -2  10   5     3198.60     2963.02     65.17 o 
  -1  10   5    12375.41    12469.19    135.62 o 
   0  10   5      717.77      569.41     28.66 o 
   1  10   5      138.38      107.16     17.48 o 
   2  10   5     1283.04     1216.18     46.71 o 
   3  10   5     2274.81     2265.64     71.08 o 
   4  10   5     1930.26     1947.85    125.85 o 
   5  10   5      387.29      414.65     83.16 o 
   6  10   5     1160.41     1244.37    130.94 o 
   7  10   5      858.32      807.30     87.99 o 
   8  10   5        5.20       29.77     59.55 o 
   9  10   5      354.93      488.07    108.34 o 
  -9  11   5     1345.82     1435.58    162.54 o 
  -8  11   5      198.85      193.67     77.18 o 
  -7  11   5      705.39      775.21     91.38 o 
  -6  11   5     3954.49     3674.61    144.37 o 
  -5  11   5     7542.31     7632.42    164.14 o 
  -4  11   5     2779.78     2986.37    150.49 o 
  -3  11   5     5355.47     5196.83     91.94 o 
  -2  11   5      716.03      761.63     40.60 o 
  -1  11   5     9602.14     9301.85    112.23 o 
   0  11   5      369.51      317.37     24.79 o 
   1  11   5     5930.35     5774.65     82.27 o 
   2  11   5      303.43      294.75     30.05 o 
   3  11   5     1176.48     1162.64     58.29 o 
   4  11   5     1469.74     1497.71    119.91 o 
   5  11   5     3974.18     4170.49    191.70 o 
   6  11   5       43.16       10.02     70.83 o 
   7  11   5      703.05      297.91    288.37 o 
   8  11   5        8.64       35.80     60.64 o 
   9  11   5     1512.31     1388.06    258.42 o 
  -9  12   5       38.83       88.23     59.02 o 
  -8  12   5       50.79      101.61     74.88 o 
  -7  12   5      231.63      299.69     83.56 o 
  -6  12   5       61.68      129.94     61.45 o 
  -5  12   5     2708.42     2639.84    107.68 o 
  -4  12   5      343.94      336.19     37.38 o 
  -3  12   5     1038.37      977.05     48.95 o 
  -2  12   5     2987.57     3124.78     90.66 o 
  -1  12   5      283.00      331.15     42.07 o 
   0  12   5      145.28      214.71     24.37 o 
   1  12   5      510.58      559.44     31.14 o 
   2  12   5      171.77      210.82     33.05 o 
   3  12   5      156.10      198.96     37.80 o 
   4  12   5      923.93      993.71     57.79 o 
   5  12   5       11.84       61.66     32.68 o 
   6  12   5      753.78      893.87    122.74 o 
   7  12   5        1.01        9.26     77.61 o 
   8  12   5      301.62      275.69     75.81 o 
  -8  13   5      510.84      702.40    120.31 o 
  -7  13   5      107.18      142.82     72.94 o 
  -6  13   5       13.20      127.84     60.97 o 
  -5  13   5      734.90      780.40     65.68 o 
  -4  13   5     6058.41     6075.58    123.86 o 
  -3  13   5     2577.21     2667.24     73.12 o 
  -2  13   5     4952.22     4909.00     95.63 o 
  -1  13   5     9732.53     9602.19    128.97 o 
   0  13   5     1703.51     1614.56     49.51 o 
   1  13   5     7627.90     7339.48    100.36 o 
   2  13   5      412.76      463.28     42.71 o 
   3  13   5     7386.00     7152.45    159.99 o 
   4  13   5       56.52       88.41     35.81 o 
   5  13   5    10910.05    10780.28    182.41 o 
   6  13   5      177.63       61.91     48.15 o 
   7  13   5     3657.28     3348.24    248.65 o 
   8  13   5       71.10       -3.89     39.41 o 
  -8  14   5      142.49      346.10    114.77 o 
  -7  14   5       83.60        3.69     63.58 o 
  -6  14   5        1.87       71.87     30.88 o 
  -5  14   5      500.79      540.04     55.14 o 
  -4  14   5     2016.63     2002.40     88.38 o 
  -3  14   5      135.01      161.87     35.47 o 
  -2  14   5     1309.51     1300.83     75.08 o 
  -1  14   5     3008.27     2774.22     74.08 o 
   0  14   5     1580.34     1645.27     51.50 o 
   1  14   5        1.37       -5.41     17.72 o 
   2  14   5      121.82      115.97     40.26 o 
   3  14   5       14.31      -18.35     28.71 o 
   4  14   5      855.52      797.86     58.68 o 
   5  14   5      846.24      728.06     58.12 o 
   6  14   5       15.28       53.24     50.06 o 
   7  14   5        3.68      -44.44     51.99 o 
   8  14   5        0.03      -10.29     77.81 o 
  -8  15   5     2239.22     2234.37    172.13 o 
  -7  15   5     1777.23     2130.22    394.07 o 
  -6  15   5      171.39       90.87     48.29 o 
  -5  15   5     1874.30     1802.88     98.68 o 
  -4  15   5     1708.81     1626.00     76.53 o 
  -3  15   5     2189.76     2147.89     79.10 o 
  -2  15   5       59.62       89.20     29.36 o 
  -1  15   5     4125.43     4134.89     91.72 o 
   0  15   5     1999.19     1983.17     57.93 o 
   1  15   5     2435.80     2380.22     78.59 o 
   2  15   5      985.89     1005.22     60.76 o 
   3  15   5     5953.78     5600.32    124.33 o 
   4  15   5       83.72       63.55     35.15 o 
   5  15   5      274.17      374.39     46.74 o 
   6  15   5      166.47      130.71     51.02 o 
   7  15   5      241.24      221.06     81.77 o 
   8  15   5      354.77     -102.04    141.45 o 
  -8  16   5     1485.18     1585.19    363.27 o 
  -7  16   5        2.72       -5.35     46.14 o 
  -6  16   5     2690.18     2673.49    123.08 o 
  -5  16   5      167.72      149.02     41.55 o 
  -4  16   5        2.93       -0.83     42.81 o 
  -3  16   5     1903.23     1897.66     81.78 o 
  -2  16   5     1150.10     1166.06     65.04 o 
  -1  16   5     2510.58     2592.54    125.72 o 
   0  16   5      663.03      687.55     40.24 o 
   1  16   5       76.72       92.33     39.32 o 
   2  16   5     5259.02     5339.06    145.86 o 
   3  16   5      214.87      186.30     41.59 o 
   4  16   5       39.06       16.01     35.02 o 
   5  16   5      483.67      526.78     56.48 o 
   6  16   5      137.18      135.33     41.44 o 
   7  16   5      133.71      128.71     55.74 o 
  -7  17   5     1266.08     1287.53    102.09 o 
  -6  17   5      939.44      894.13     88.37 o 
  -5  17   5     1539.82     1689.06     85.14 o 
  -4  17   5     1257.46     1323.02     77.16 o 
  -3  17   5      670.90      619.94     56.34 o 
  -2  17   5     1265.45     1213.10     62.34 o 
  -1  17   5     1248.93     1313.02     63.09 o 
   0  17   5     1296.27     1361.32     57.89 o 
   1  17   5     2975.34     3051.65    109.53 o 
   2  17   5      148.78      124.72     45.01 o 
   3  17   5     3871.99     3815.32    109.71 o 
   4  17   5      240.20      179.02     45.06 o 
   5  17   5      991.77      979.83     74.61 o 
   6  17   5      334.39      326.01     54.58 o 
   7  17   5      614.14      628.36     89.09 o 
  -7  18   5      853.24      949.99     92.41 o 
  -6  18   5      554.65      658.07    140.00 o 
  -5  18   5        6.07       71.13     38.35 o 
  -4  18   5       13.78      -31.17     31.23 o 
  -3  18   5       43.43       44.97     39.08 o 
  -2  18   5     4411.85     4233.43    116.84 o 
  -1  18   5       47.93      102.75     32.74 o 
   0  18   5       69.17       51.49     30.80 o 
   1  18   5       16.20       33.70     42.63 o 
   2  18   5     8150.65     7993.67    190.28 o 
   3  18   5      283.29      203.12     48.10 o 
   4  18   5      109.22       51.83     39.81 o 
   5  18   5     1554.17     1441.95     86.24 o 
   6  18   5      723.67      721.53     68.97 o 
   7  18   5       43.19       65.52     46.55 o 
  -6  19   5      642.26      780.98     78.87 o 
  -5  19   5      452.40      505.93     60.47 o 
  -4  19   5     1271.18     1230.92     79.71 o 
  -3  19   5      164.60      110.36     40.88 o 
  -2  19   5      736.12      727.22     62.99 o 
  -1  19   5      103.29       99.41     40.18 o 
   0  19   5      216.46      338.13     46.25 o 
   1  19   5     2299.86     2323.03    104.91 o 
   2  19   5        1.72       12.18     43.94 o 
   3  19   5      523.64      569.68     84.80 o 
   4  19   5      112.54       74.19     43.81 o 
   5  19   5      486.18      520.81     61.82 o 
   6  19   5      356.83      429.28     64.62 o 
  -6  20   5      387.35      438.53     61.46 o 
  -5  20   5     2521.83     2559.72    125.74 o 
  -4  20   5      924.42      945.71     74.83 o 
  -3  20   5      509.84      514.88     65.80 o 
  -2  20   5      843.52      955.53     71.04 o 
  -1  20   5      939.98     1056.20     90.61 o 
   0  20   5     1869.74     1859.65    139.08 o 
   1  20   5      142.79      168.80     51.92 o 
   2  20   5       36.45       45.66     45.76 o 
   3  20   5      350.10      399.27     66.54 o 
   4  20   5     1081.97     1034.32     76.84 o 
   5  20   5      122.84      138.71     49.53 o 
   6  20   5     1210.17     1224.41     96.10 o 
  -5  21   5       27.33       20.78     54.75 o 
  -4  21   5      910.09      958.21     76.75 o 
  -3  21   5       11.41       11.11     40.88 o 
  -2  21   5      103.94       41.03     46.46 o 
  -1  21   5      182.28      179.72     53.03 o 
   0  21   5      252.48      243.82     76.85 o 
   1  21   5       11.56       16.50     47.95 o 
   2  21   5       45.80       37.44     48.40 o 
   3  21   5       45.96      145.91     52.58 o 
   4  21   5        4.97      105.08     47.58 o 
   5  21   5        3.76       -3.52     47.98 o 
  -5  22   5      924.38      923.14     78.74 o 
  -4  22   5     3149.99     3068.09    116.87 o 
  -3  22   5      588.88      508.77     64.25 o 
  -2  22   5       52.95      161.43     56.48 o 
  -1  22   5      107.50       80.45     75.20 o 
   0  22   5     2438.93     2193.66    168.54 o 
   1  22   5        4.36       75.12     71.51 o 
   2  22   5       10.43       38.93     50.96 o 
   3  22   5      204.31      219.96     63.41 o 
   4  22   5     1424.04     1320.28    107.53 o 
   5  22   5      236.89      244.60     63.49 o 
  -4  23   5       71.78      106.67     42.91 o 
  -3  23   5        6.48       43.71     56.32 o 
  -2  23   5       75.33       60.14     75.60 o 
  -1  23   5       53.45      167.38     75.42 o 
   0  23   5        9.28      -72.58    112.84 o 
   1  23   5       31.10      128.44     77.10 o 
   2  23   5       41.89       79.21     57.49 o 
   3  23   5        3.60       65.49     56.17 o 
   4  23   5       13.22      103.30     60.35 o 
  -3  24   5      350.30      258.51     74.06 o 
  -2  24   5      897.46      854.17     86.67 o 
  -1  24   5      868.17     1025.00    191.73 o 
   0  24   5     1378.43     1175.29    206.45 o 
   1  24   5       67.71      124.76     85.09 o 
   2  24   5       23.92      -10.05     53.29 o 
   3  24   5       62.67       71.77     59.53 o 
  -2  25   5      783.11      917.20    163.47 o 
  -1  25   5       87.79       74.49    133.38 o 
   0  25   5      408.19      714.41    185.45 o 
   1  25   5      126.52      172.58     90.12 o 
   2  25   5       54.67       54.11     81.76 o 
 -10   0   6      649.53      640.83    178.78 o 
  -9   0   6      928.92     1034.12    190.21 o 
  -8   0   6        9.47      -36.36     88.78 o 
  -7   0   6      608.56      623.16     71.05 o 
  -6   0   6     4654.75     4754.78    124.61 o 
  -5   0   6      450.04      430.08     41.93 o 
  -4   0   6     5467.59     5643.64    113.45 o 
  -3   0   6     4741.71     4679.12     89.71 o 
  -2   0   6       31.11       27.51     15.66 o 
  -1   0   6     1523.03     1849.78     56.51 o 
   0   0   6      352.89      305.35     33.07 o 
   1   0   6     7354.82     6910.90     94.93 o 
   2   0   6     2548.44     2688.38     76.43 o 
   3   0   6      678.93      618.77    188.48 o 
   4   0   6     2165.51     1784.62    106.52 o 
   5   0   6       77.24      101.01     40.42 o 
   6   0   6     4571.06     4399.80    166.58 o 
   7   0   6     3077.17     3238.40    156.71 o 
   8   0   6     2273.13     2246.68    147.63 o 
   9   0   6     1131.60      983.48    123.19 o 
  10   0   6      428.41      561.31    143.43 o 
 -10   1   6      512.24      541.90    117.17 o 
  -9   1   6      325.07      346.50     96.97 o 
  -8   1   6        0.41        1.99     33.00 o 
  -7   1   6      116.50      197.17     35.66 o 
  -6   1   6      487.96      517.01     34.93 o 
  -5   1   6      709.52      738.80     34.86 o 
  -4   1   6     1925.25     1987.62     43.63 o 
  -3   1   6     2419.43     2552.48     47.70 o 
  -2   1   6    11227.81    12157.92    143.00 o 
  -1   1   6     7309.05     7390.75     73.80 o 
   0   1   6     3380.36     3148.63     37.49 o 
   1   1   6     7430.62     7041.37     82.86 o 
   2   1   6      360.85      258.32     22.51 o 
   3   1   6      443.67      600.21     42.33 o 
   4   1   6     3576.09     3732.87    102.59 o 
   5   1   6      474.52      590.64     50.09 o 
   6   1   6       71.90       93.57     33.84 o 
   7   1   6      142.07      126.32     41.11 o 
   8   1   6       27.19       35.77     39.18 o 
   9   1   6      134.07       42.54     46.47 o 
  10   1   6      716.87      686.68     80.73 o 
 -10   2   6       20.74       18.74    116.20 o 
  -9   2   6      452.73      490.90    102.16 o 
  -8   2   6      396.17      517.32     91.92 o 
  -7   2   6      819.08      874.41     82.13 o 
  -6   2   6       87.61       58.99     20.74 o 
  -5   2   6     2198.93     2080.85     60.67 o 
  -4   2   6      472.80      471.91     27.46 o 
  -3   2   6       27.14       60.31     11.39 o 
  -2   2   6     1694.83     1570.15     48.65 o 
  -1   2   6     9646.36    10454.47    115.58 o 
   0   2   6     1282.54     1429.43     27.97 o 
   1   2   6      163.41      148.30     13.37 o 
   2   2   6      280.01      269.47     17.80 o 
   3   2   6     2831.88     2408.76    107.29 o 
   4   2   6     7869.76     8155.92    161.82 o 
   5   2   6     1040.24     1002.58     65.12 o 
   6   2   6     5420.62     5604.07    227.52 o 
   7   2   6     4026.07     4110.12    127.08 o 
   8   2   6     1843.32     1746.48    161.31 o 
   9   2   6     1589.13     1603.47    137.94 o 
  10   2   6      173.81      341.68     67.64 o 
 -10   3   6     1695.89     1587.68    235.92 o 
  -9   3   6     1477.70     1527.07    150.85 o 
  -8   3   6      302.19      297.57     82.74 o 
  -7   3   6     3210.04     3089.19    102.02 o 
  -6   3   6     1991.93     2016.27     60.54 o 
  -5   3   6      362.64      375.67     30.24 o 
  -4   3   6      896.13      827.96     34.46 o 
  -3   3   6     2323.55     2261.22     52.04 o 
  -2   3   6    12387.95    12592.84    176.25 o 
  -1   3   6      160.92      214.67     16.26 o 
   0   3   6    15686.11    16554.93    146.90 o 
   1   3   6     9183.31     9760.07    106.16 o 
   2   3   6      462.47      294.39     66.37 o 
   3   3   6     1172.80     1168.83     49.10 o 
   4   3   6     5492.23     5327.35     93.05 o 
   5   3   6      746.64      763.36     55.70 o 
   6   3   6      714.59      769.53     61.84 o 
   7   3   6       43.94       76.19     38.50 o 
   8   3   6       22.67       -6.17     39.50 o 
   9   3   6      599.36      588.80     72.24 o 
  10   3   6      247.07      218.95     72.28 o 
 -10   4   6       35.16      300.89    131.57 o 
  -9   4   6      403.93      402.77     98.46 o 
  -8   4   6     1279.15     1444.76    114.16 o 
  -7   4   6      314.35      296.15     48.93 o 
  -6   4   6     1112.28     1122.14     58.99 o 
  -5   4   6      226.05      266.44     32.43 o 
  -4   4   6     3430.93     3739.65     71.36 o 
  -3   4   6      648.78      760.65     33.89 o 
  -2   4   6     3494.08     3844.14     62.96 o 
  -1   4   6     4320.22     4434.56     62.36 o 
   0   4   6     1857.41     2348.36     38.89 o 
   1   4   6      728.47      758.45     29.37 o 
   2   4   6      758.89      740.06     59.35 o 
   3   4   6      914.74      951.41     82.47 o 
   4   4   6     2290.64     2003.13     71.41 o 
   5   4   6       31.13       37.91     21.87 o 
   6   4   6      140.58      190.81     41.03 o 
   7   4   6      598.63      556.45     59.33 o 
   8   4   6     3834.35     3516.62    128.11 o 
   9   4   6      124.35      191.37     64.52 o 
  -9   5   6       79.54      -29.70     71.21 o 
  -8   5   6        3.38       15.87     39.80 o 
  -7   5   6     5101.48     5174.29    140.00 o 
  -6   5   6      440.76      480.99     80.33 o 
  -5   5   6     1775.50     1821.53     63.74 o 
  -4   5   6     1902.94     1884.97     55.69 o 
  -3   5   6    15634.54    15635.45    188.54 o 
  -2   5   6       92.45      142.17     18.65 o 
  -1   5   6     6669.67     6639.75     74.31 o 
   0   5   6     1043.98     1029.56     28.96 o 
   1   5   6    23015.97    22706.07    233.17 o 
   2   5   6       29.93       18.93     20.08 o 
   3   5   6      331.44      372.06     34.68 o 
   4   5   6     4977.58     4973.48    180.20 o 
   5   5   6      175.35      200.14     45.96 o 
   6   5   6      699.24      678.34     60.27 o 
   7   5   6       25.41       70.79     45.29 o 
   8   5   6     2225.83     2280.39    195.62 o 
   9   5   6      224.56      225.34     71.30 o 
  -9   6   6      383.08      217.83     83.25 o 
  -8   6   6        9.57       16.32     40.58 o 
  -7   6   6       44.89       39.48     41.87 o 
  -6   6   6      198.20      225.70     58.21 o 
  -5   6   6     1298.92     1368.43     65.68 o 
  -4   6   6      593.97      698.08     39.48 o 
  -3   6   6       76.16      121.66     15.25 o 
  -2   6   6     1555.64     1752.60     58.81 o 
  -1   6   6     3379.48     3417.22     45.69 o 
   0   6   6     3475.15     3696.96     94.69 o 
   1   6   6     6876.82     6614.56     85.26 o 
   2   6   6        0.86       23.05     27.17 o 
   3   6   6      174.87      244.36     30.12 o 
   4   6   6      637.30      514.30     78.56 o 
   5   6   6     4141.84     4380.98    141.96 o 
   6   6   6       66.34      -11.07     37.45 o 
   7   6   6      484.75      474.57     74.27 o 
   8   6   6      186.68      164.40     62.65 o 
   9   6   6      406.80      414.92     84.69 o 
  -9   7   6     1770.59     1757.99    157.58 o 
  -8   7   6     1238.77     1272.33    127.47 o 
  -7   7   6     2515.71     2962.08    327.20 o 
  -6   7   6      201.02      106.36     60.34 o 
  -5   7   6      357.96      457.41     58.94 o 
  -4   7   6     3793.11     3733.41     80.07 o 
  -3   7   6      997.44      898.13     30.01 o 
  -2   7   6       18.97       30.76     13.78 o 
  -1   7   6       90.37       23.99     11.46 o 
   0   7   6       32.68       75.27     14.96 o 
   1   7   6     7859.12     7496.12     96.14 o 
   2   7   6     7514.46     7262.13    119.44 o 
   3   7   6     4028.98     3813.41     82.37 o 
   4   7   6     2238.01     2350.32    135.31 o 
   5   7   6     1031.53     1298.25    122.86 o 
   6   7   6      892.92     1064.15    106.58 o 
   7   7   6      185.80      222.67     59.76 o 
   8   7   6       18.59       43.36     54.18 o 
   9   7   6        4.18      -13.21     61.10 o 
  -9   8   6      400.31      560.43     98.61 o 
  -8   8   6      388.64      431.06     61.13 o 
  -7   8   6       50.38      204.17     60.12 o 
  -6   8   6     1977.63     1761.91    100.40 o 
  -5   8   6     1058.54     1079.87     81.94 o 
  -4   8   6     3621.89     3713.14     73.56 o 
  -3   8   6     1001.37     1077.89     33.03 o 
  -2   8   6     2410.56     2181.52     46.02 o 
  -1   8   6     4249.68     4385.05     61.63 o 
   0   8   6     1055.66     1201.52     34.80 o 
   1   8   6      524.96      429.87     23.90 o 
   2   8   6     5356.36     5042.10     84.17 o 
   3   8   6     3947.41     3919.73     85.24 o 
   4   8   6     2045.87     1998.14     74.28 o 
   5   8   6     1195.64     1106.88    110.76 o 
   6   8   6      767.88      763.86    103.75 o 
   7   8   6     4290.73     4212.02    160.20 o 
   8   8   6      179.14      141.23     61.58 o 
   9   8   6       46.33       17.89     57.51 o 
  -9   9   6      439.03      410.56    105.30 o 
  -8   9   6      182.62      222.87     53.00 o 
  -7   9   6      246.38      241.95     62.06 o 
  -6   9   6      209.49      210.78     53.63 o 
  -5   9   6    15731.38    15863.96    305.72 o 
  -4   9   6       85.08       85.41     25.45 o 
  -3   9   6     2242.08     2538.12     52.99 o 
  -2   9   6      190.12      277.85     23.25 o 
  -1   9   6    43435.53    45161.09    398.06 o 
   0   9   6      810.59     1137.48     36.56 o 
   1   9   6     8356.76     8763.86    104.95 o 
   2   9   6     2161.78     1989.72     54.52 o 
   3   9   6    13169.90    13106.30    188.87 o 
   4   9   6       62.01        5.06     33.01 o 
   5   9   6     2666.97     2889.28    161.73 o 
   6   9   6     4227.70     4431.00    249.33 o 
   7   9   6      375.76      165.17     90.42 o 
   8   9   6      135.36      178.02     62.38 o 
   9   9   6      378.52      329.63     82.39 o 
  -9  10   6      194.81      197.96     70.78 o 
  -8  10   6      119.21      247.99     80.27 o 
  -7  10   6     3159.01     3284.99    144.32 o 
  -6  10   6      908.89      950.65     90.68 o 
  -5  10   6     2905.22     2805.02    121.12 o 
  -4  10   6     6556.34     6454.65    204.22 o 
  -3  10   6        0.08       22.58     20.11 o 
  -2  10   6     8200.82     8108.96    115.85 o 
  -1  10   6       29.60       20.11     14.96 o 
   0  10   6     2547.46     2429.94     54.54 o 
   1  10   6      338.30      346.63     23.09 o 
   2  10   6      863.02      774.28     40.06 o 
   3  10   6     3356.73     3267.23     85.06 o 
   4  10   6     4488.78     4219.04    283.59 o 
   5  10   6       84.33       78.43     63.97 o 
   6  10   6     3059.91     3038.25    179.17 o 
   7  10   6     1185.85     1131.19    183.46 o 
   8  10   6      581.07      580.99    127.25 o 
   9  10   6      579.58      532.55    124.90 o 
  -9  11   6      305.50      404.38    100.45 o 
  -8  11   6      119.74      195.09     77.86 o 
  -7  11   6       68.51        7.40    100.74 o 
  -6  11   6      257.27      303.63     64.34 o 
  -5  11   6     2658.02     2487.71     90.62 o 
  -4  11   6      335.53      386.17     36.83 o 
  -3  11   6     2513.18     2597.89     65.56 o 
  -2  11   6     1115.94     1183.20     48.90 o 
  -1  11   6     5397.46     5290.55     78.46 o 
   0  11   6       78.30       77.29     16.51 o 
   1  11   6     2058.64     2077.15     49.47 o 
   2  11   6     1937.16     1767.48     64.90 o 
   3  11   6     1351.39     1285.72     62.42 o 
   4  11   6      179.33      149.72     35.88 o 
   5  11   6      560.74      618.61     59.56 o 
   6  11   6      780.62      866.63    217.53 o 
   7  11   6     1165.71     1275.97    178.98 o 
   8  11   6       74.46       37.26     75.66 o 
   9  11   6      264.36      121.15    115.65 o 
  -9  12   6       69.59      251.53    156.42 o 
  -8  12   6     1289.15     1891.54    286.87 o 
  -7  12   6     1945.47     2052.69    154.27 o 
  -6  12   6     5192.48     5140.98    217.67 o 
  -5  12   6      136.90      133.11     34.02 o 
  -4  12   6    11405.95    11056.59    174.85 o 
  -3  12   6     1288.85     1284.25     61.29 o 
  -2  12   6     4270.89     4123.98     84.42 o 
  -1  12   6       78.00       59.31     19.73 o 
   0  12   6    12075.53    12089.53    141.51 o 
   1  12   6     1984.55     1865.95     49.28 o 
   2  12   6     2081.61     1933.44     62.87 o 
   3  12   6      349.61      383.67     46.47 o 
   4  12   6     4988.63     4918.58    112.27 o 
   5  12   6     6264.26     5915.02    223.12 o 
   6  12   6     3964.49     4089.78    207.33 o 
   7  12   6      115.79       86.20     93.54 o 
   8  12   6      459.98      649.36    111.97 o 
  -8  13   6      162.59      294.75     85.09 o 
  -7  13   6        9.63       50.39     58.60 o 
  -6  13   6      730.88      699.05    107.44 o 
  -5  13   6        0.94       62.59     38.94 o 
  -4  13   6       32.93       31.55     32.93 o 
  -3  13   6     1311.69     1603.94     66.50 o 
  -2  13   6     2688.44     2494.09     69.89 o 
  -1  13   6      723.04      620.57     33.66 o 
   0  13   6      282.49      325.76     28.59 o 
   1  13   6       28.72       25.53     18.13 o 
   2  13   6      919.42      921.21     56.20 o 
   3  13   6        6.25       -5.93     34.35 o 
   4  13   6      623.29      535.74     50.37 o 
   5  13   6       59.45       84.96     40.32 o 
   6  13   6      233.30      201.14     70.76 o 
   7  13   6      154.23      140.42     96.39 o 
   8  13   6      163.17      134.13     70.11 o 
  -8  14   6     1469.29     1695.39    390.16 o 
  -7  14   6      215.77      277.56     89.00 o 
  -6  14   6     4093.84     3699.70    239.05 o 
  -5  14   6        2.42        5.17     32.78 o 
  -4  14   6     6499.78     6543.90    134.46 o 
  -3  14   6      455.55      405.61     44.24 o 
  -2  14   6     6612.44     6466.34    116.31 o 
  -1  14   6     1010.19     1015.00     55.84 o 
   0  14   6     2192.75     2072.76     58.11 o 
   1  14   6       93.33       31.69     24.60 o 
   2  14   6     5299.54     5110.38    136.38 o 
   3  14   6      430.55      491.96     47.04 o 
   4  14   6      691.94      725.72     58.12 o 
   5  14   6      189.46      253.37     46.70 o 
   6  14   6     1541.30     1611.11    100.80 o 
   7  14   6        5.53        2.62     51.75 o 
   8  14   6        4.52       28.02     79.16 o 
  -8  15   6        2.99      179.57     66.26 o 
  -7  15   6       67.65      156.87     84.13 o 
  -6  15   6     1137.52     1088.91    156.83 o 
  -5  15   6       98.29       67.50     38.63 o 
  -4  15   6     1794.37     1645.11     76.72 o 
  -3  15   6     3894.80     3821.05    103.12 o 
  -2  15   6      140.15      150.93     31.82 o 
  -1  15   6     4419.23     4253.54    154.36 o 
   0  15   6      873.82      912.83     44.43 o 
   1  15   6      438.37      536.38     38.48 o 
   2  15   6     1413.30     1532.31     86.02 o 
   3  15   6     1407.68     1375.22     69.83 o 
   4  15   6      806.77      769.27     55.25 o 
   5  15   6      399.13      433.62     54.34 o 
   6  15   6      377.22      353.61     53.43 o 
   7  15   6       20.12       41.56     55.53 o 
   8  15   6      298.53      378.26    112.94 o 
  -7  16   6        3.37       43.63     48.26 o 
  -6  16   6      790.47     1015.41    137.04 o 
  -5  16   6       57.20       28.36     37.26 o 
  -4  16   6      738.56      884.66     62.50 o 
  -3  16   6       21.48       19.36     33.94 o 
  -2  16   6     7113.04     6867.68    141.98 o 
  -1  16   6      339.35      366.06     39.15 o 
   0  16   6     2121.66     2143.51     60.40 o 
   1  16   6      231.23      185.40     44.30 o 
   2  16   6     7457.28     7205.18    172.15 o 
   3  16   6     1630.75     1570.37     76.25 o 
   4  16   6      989.24      957.86     67.06 o 
   5  16   6       93.29      119.85     47.87 o 
   6  16   6     1773.89     1773.86     84.70 o 
   7  16   6      358.24      172.63     53.68 o 
  -7  17   6       25.61       59.43     87.40 o 
  -6  17   6      768.96      863.09    106.31 o 
  -5  17   6     1194.01     1131.43     74.51 o 
  -4  17   6     3536.21     3303.00    104.93 o 
  -3  17   6      147.04      182.49     42.57 o 
  -2  17   6       59.84       48.50     32.90 o 
  -1  17   6     1828.21     1884.47     68.97 o 
   0  17   6      368.61      372.79     38.16 o 
   1  17   6     2336.81     2329.94     97.78 o 
   2  17   6      705.95      749.17     85.88 o 
   3  17   6     3814.86     3926.72    110.87 o 
   4  17   6       10.44       60.31     49.04 o 
   5  17   6      218.58      174.24     46.68 o 
   6  17   6       56.63       22.69     43.30 o 
   7  17   6      350.87      103.84     95.46 o 
  -7  18   6      100.60      116.53     57.71 o 
  -6  18   6      116.15      124.09     48.93 o 
  -5  18   6      107.90       57.52     41.67 o 
  -4  18   6       23.30       34.63     36.85 o 
  -3  18   6      678.30      624.96     59.81 o 
  -2  18   6      898.05      889.65    120.52 o 
  -1  18   6      586.15      563.13     48.26 o 
   0  18   6     6784.45     6847.79    143.21 o 
   1  18   6      303.80      214.21     49.96 o 
   2  18   6     2025.55     1932.37     98.25 o 
   3  18   6      302.18      237.08     55.41 o 
   4  18   6      801.84      762.78     64.78 o 
   5  18   6       88.63       85.39     44.50 o 
   6  18   6       17.80       42.18     46.58 o 
   7  18   6       40.62       67.59     42.68 o 
  -6  19   6       95.52      224.97     52.09 o 
  -5  19   6     1112.51     1076.90     78.64 o 
  -4  19   6       95.64       47.71     39.70 o 
  -3  19   6     2066.28     1971.94     89.81 o 
  -2  19   6      100.61      171.41     44.77 o 
  -1  19   6     2301.25     2335.07    103.86 o 
   0  19   6      136.31      139.97     41.14 o 
   1  19   6      681.61      678.45     69.43 o 
   2  19   6      585.97      702.74     72.39 o 
   3  19   6      358.33      361.07     63.36 o 
   4  19   6      375.75      413.13     57.28 o 
   5  19   6      636.43      660.82     66.71 o 
   6  19   6      706.82      645.98    102.77 o 
  -6  20   6        1.05       20.92     46.28 o 
  -5  20   6       16.07       46.24     43.79 o 
  -4  20   6       33.23       60.58     44.05 o 
  -3  20   6      177.65      163.33     46.52 o 
  -2  20   6       18.86       18.31     37.77 o 
  -1  20   6      336.21      305.83     58.20 o 
   0  20   6     2097.82     2120.53    108.64 o 
   1  20   6       32.33       96.19     46.06 o 
   2  20   6        9.84       18.61     61.23 o 
   3  20   6      446.20      372.04     64.31 o 
   4  20   6      752.44      852.23     87.05 o 
   5  20   6       74.95      126.14     50.26 o 
   6  20   6      361.20      369.99    104.07 o 
  -5  21   6      885.88      988.24     81.65 o 
  -4  21   6       10.20       10.67     43.10 o 
  -3  21   6     3221.40     3143.56    165.58 o 
  -2  21   6       96.42       46.17     50.63 o 
  -1  21   6     2572.15     2855.07    115.93 o 
   0  21   6      655.67      863.65    135.11 o 
   1  21   6     2050.03     1977.26    105.51 o 
   2  21   6        4.78      -36.56     46.70 o 
   3  21   6      598.46      765.50    177.26 o 
   4  21   6      314.23      404.48     72.37 o 
   5  21   6     1666.86     1805.67    115.02 o 
  -5  22   6       75.72       80.78     47.55 o 
  -4  22   6      412.84      484.31     89.68 o 
  -3  22   6       25.99       80.13     40.78 o 
  -2  22   6       90.45      131.43     57.21 o 
  -1  22   6       32.51      100.63     53.98 o 
   0  22   6       60.52       53.32    110.99 o 
   1  22   6      232.24      306.14     83.58 o 
   2  22   6      433.25      547.71     75.27 o 
   3  22   6      281.90      134.72     59.96 o 
   4  22   6       36.90       33.32     56.58 o 
   5  22   6      389.20      426.54     90.56 o 
  -4  23   6      208.58      197.22     56.35 o 
  -3  23   6     1583.29     1548.69    107.95 o 
  -2  23   6       18.34      -46.09     52.96 o 
  -1  23   6      146.79      200.08     81.02 o 
   0  23   6     1617.10     1806.18    235.31 o 
   1  23   6      182.54      216.01     84.99 o 
   2  23   6      657.91      617.19     79.35 o 
   3  23   6       13.09      -22.29     71.21 o 
   4  23   6       35.09      129.27     61.25 o 
  -3  24   6       83.83      129.35     62.05 o 
  -2  24   6      964.68      926.66    130.60 o 
  -1  24   6       88.32      182.03    134.55 o 
   0  24   6     1685.14     2006.86    258.97 o 
   1  24   6      193.47      251.75     94.80 o 
   2  24   6      663.19      794.59     94.00 o 
   3  24   6      246.54      319.41     70.27 o 
  -2  25   6       41.09      108.40     84.89 o 
  -1  25   6      101.93      -92.75    109.31 o 
   0  25   6        0.37     -117.74    123.19 o 
   1  25   6        1.49       49.39    122.82 o 
   2  25   6       33.58       59.65    197.27 o 
 -10   1   7        2.56       84.05     87.28 o 
  -9   1   7      575.43      527.94    110.07 o 
  -8   1   7       75.14      127.26     40.75 o 
  -7   1   7     4806.13     4613.40    120.21 o 
  -6   1   7      159.67      146.79     23.24 o 
  -5   1   7     6646.64     6613.55     91.71 o 
  -4   1   7    15396.01    15239.32    151.24 o 
  -3   1   7     5102.57     5192.15     69.82 o 
  -2   1   7      804.42     1086.46     33.11 o 
  -1   1   7      385.81      759.28     45.02 o 
   0   1   7    28096.19    27357.37    200.24 o 
   1   1   7       50.10       91.63     11.83 o 
   2   1   7        9.67       17.67     40.72 o 
   3   1   7      819.80      739.29     44.49 o 
   4   1   7     9242.33     9044.45    216.92 o 
   5   1   7      143.60      134.18     31.51 o 
   6   1   7     4336.91     4440.39    122.85 o 
   7   1   7     1856.35     1876.41    109.53 o 
   8   1   7     1509.46     1690.96    101.27 o 
   9   1   7      137.55      111.68     49.44 o 
 -10   2   7     1936.81     1854.86    180.15 o 
  -9   2   7      196.12      229.00     66.69 o 
  -8   2   7      262.31       61.37    141.26 o 
  -7   2   7      384.99      425.53     43.91 o 
  -6   2   7     2647.05     2720.13     68.05 o 
  -5   2   7       49.23       48.18     16.61 o 
  -4   2   7      144.50      167.37     18.34 o 
  -3   2   7     1051.19      981.36     32.64 o 
  -2   2   7        7.31       -1.92     15.34 o 
  -1   2   7      582.89      637.77     29.55 o 
   0   2   7     4957.33     5058.39     53.16 o 
   1   2   7     8844.82     8572.92     93.55 o 
   2   2   7      314.39      298.47     26.09 o 
   3   2   7      375.13      313.62     58.93 o 
   4   2   7      811.49      805.54     51.55 o 
   5   2   7     1727.62     1684.22    132.48 o 
   6   2   7     8207.30     8081.29    200.12 o 
   7   2   7       71.93       27.81     35.99 o 
   8   2   7       37.83       28.54     40.56 o 
   9   2   7      119.73      222.11     56.36 o 
 -10   3   7      336.21      420.55    159.99 o 
  -9   3   7        5.62      -35.77     52.72 o 
  -8   3   7      444.73      636.18    104.77 o 
  -7   3   7     1016.28     1049.98     62.94 o 
  -6   3   7      693.84      662.31     48.19 o 
  -5   3   7       24.43       33.82     17.05 o 
  -4   3   7        4.68       31.31     17.63 o 
  -3   3   7      535.89      604.05     31.25 o 
  -2   3   7     3054.44     2776.61     63.83 o 
  -1   3   7       55.05      119.42     15.35 o 
   0   3   7       87.97       45.42     15.79 o 
   1   3   7     2529.39     2498.38     46.21 o 
   2   3   7     2549.79     2441.20     67.22 o 
   3   3   7      646.34      648.06     56.84 o 
   4   3   7     4295.55     4008.77    100.36 o 
   5   3   7     1026.24     1099.24     97.75 o 
   6   3   7      863.97      856.18     65.43 o 
   7   3   7      114.20      148.73     42.87 o 
   8   3   7     1949.00     1731.00    103.00 o 
   9   3   7      510.13      392.18     79.58 o 
  -9   4   7        0.32      -63.69     63.69 o 
  -8   4   7      427.63      468.47     76.87 o 
  -7   4   7      969.48      970.32     71.56 o 
  -6   4   7      798.74      837.50     63.77 o 
  -5   4   7      596.32      663.67     50.41 o 
  -4   4   7      371.00      390.49     30.20 o 
  -3   4   7       31.73       36.50     14.53 o 
  -2   4   7    11397.05    11137.76    118.63 o 
  -1   4   7      879.30      863.08     31.36 o 
   0   4   7    13094.70    12793.56    122.13 o 
   1   4   7    14584.60    14932.87    168.52 o 
   2   4   7     1499.68     1551.63     84.16 o 
   3   4   7     8447.57     8230.96    123.83 o 
   4   4   7      641.54      657.33     48.99 o 
   5   4   7     1151.40     1258.72     71.64 o 
   6   4   7      368.57      408.44     50.76 o 
   7   4   7      453.67      434.46     58.94 o 
   8   4   7     3652.63     3241.94    120.49 o 
   9   4   7        5.89       -6.69     55.90 o 
  -9   5   7      291.75      460.85    106.65 o 
  -8   5   7       27.07      -13.81     40.17 o 
  -7   5   7      833.46      887.76     91.20 o 
  -6   5   7     1289.65     1323.02     87.96 o 
  -5   5   7      574.68      550.27     47.37 o 
  -4   5   7      187.68      213.08     25.03 o 
  -3   5   7      923.02      898.92     57.56 o 
  -2   5   7     7578.26     8026.40    115.78 o 
  -1   5   7     3174.84     3566.90     44.20 o 
   0   5   7        0.80       14.68     12.45 o 
   1   5   7     1900.74     1818.65     83.77 o 
   2   5   7     5356.85     4853.37    142.32 o 
   3   5   7       17.10       27.41     24.01 o 
   4   5   7       24.01       14.90     28.82 o 
   5   5   7      144.17       74.63     65.62 o 
   6   5   7     2159.98     2101.27    128.40 o 
   7   5   7      676.03      749.27     85.16 o 
   8   5   7      721.96      842.94    116.40 o 
   9   5   7       99.95      100.85     62.10 o 
  -9   6   7      126.79      243.11     92.39 o 
  -8   6   7     1463.54     1407.83    109.30 o 
  -7   6   7     1315.75     1388.05     83.88 o 
  -6   6   7      650.67      612.26     67.79 o 
  -5   6   7       32.38       48.44     26.59 o 
  -4   6   7     3888.63     3878.71     97.99 o 
  -3   6   7       21.76       54.51     23.32 o 
  -2   6   7    28650.27    29463.27    278.98 o 
  -1   6   7       11.55       64.84     14.12 o 
   0   6   7    16070.83    16530.40    171.67 o 
   1   6   7     3525.00     3055.32     52.41 o 
   2   6   7     8273.07     7842.40    140.66 o 
   3   6   7    16576.56    15947.11    214.70 o 
   4   6   7      100.82       91.73     24.96 o 
   5   6   7      957.48      922.90     79.02 o 
   6   6   7      162.37      163.56     46.71 o 
   7   6   7     1460.00     1542.52    114.94 o 
   8   6   7      530.44      501.22     82.48 o 
   9   6   7       16.84       92.09     60.28 o 
  -9   7   7      317.66      365.19    134.94 o 
  -8   7   7      163.75      178.88     62.22 o 
  -7   7   7     1986.95     2013.58    118.72 o 
  -6   7   7       98.92       55.08     41.29 o 
  -5   7   7        0.98       78.14     36.90 o 
  -4   7   7        7.48       21.80     26.13 o 
  -3   7   7     2317.14     2144.10     40.85 o 
  -2   7   7      909.46     1354.01     37.21 o 
  -1   7   7     3740.29     3754.09     54.47 o 
   0   7   7     1057.67     1094.10     39.90 o 
   1   7   7      356.64      296.85     21.39 o 
   2   7   7     8853.78     8947.96    140.52 o 
   3   7   7      524.39      537.39     38.25 o 
   4   7   7      216.10      191.85     46.85 o 
   5   7   7     4523.37     4554.51    148.16 o 
   6   7   7      948.18      941.44     87.42 o 
   7   7   7        7.67       13.47     45.27 o 
   8   7   7        9.50        2.09     52.59 o 
   9   7   7       18.57       50.77     65.93 o 
  -9   8   7      172.97      367.07     76.01 o 
  -8   8   7      514.38      621.15     66.92 o 
  -7   8   7      137.00      230.03     58.49 o 
  -6   8   7      809.58      833.28     81.28 o 
  -5   8   7      998.51      977.13     81.15 o 
  -4   8   7     3118.69     2943.52     67.83 o 
  -3   8   7      117.86      141.47     18.43 o 
  -2   8   7      868.61      833.69     40.70 o 
  -1   8   7     6137.69     6424.19     75.95 o 
   0   8   7     1982.11     1732.95     42.29 o 
   1   8   7     4692.97     4783.30     74.26 o 
   2   8   7      549.79      546.43     35.03 o 
   3   8   7      540.92      540.06     41.12 o 
   4   8   7        9.20      -29.58     29.58 o 
   5   8   7      282.52      267.23     75.32 o 
   6   8   7      628.34      546.51     70.41 o 
   7   8   7      323.92      333.73     83.61 o 
   8   8   7      274.08      198.61     72.58 o 
   9   8   7     2235.50     2247.05    155.46 o 
  -9   9   7      243.91      418.80    150.60 o 
  -8   9   7      606.61      632.28     87.71 o 
  -7   9   7     5289.48     5199.26    176.78 o 
  -6   9   7       78.53       19.21     40.89 o 
  -5   9   7     3511.80     3513.96    131.59 o 
  -4   9   7     1343.56     1312.10     84.62 o 
  -3   9   7    11258.53    11690.87    162.72 o 
  -2   9   7      116.55      129.30     20.97 o 
  -1   9   7     1008.04     1116.96     33.86 o 
   0   9   7      610.30      648.59     32.77 o 
   1   9   7    10556.05    10448.38    128.79 o 
   2   9   7        2.61       -8.96     19.52 o 
   3   9   7     6996.64     6743.14    124.10 o 
   4   9   7       27.80       16.04     45.72 o 
   5   9   7     2881.30     3073.39    163.94 o 
   6   9   7      477.82      384.86     68.54 o 
   7   9   7      137.79      180.34     59.93 o 
   8   9   7      422.72      327.33     75.24 o 
   9   9   7       14.56       -3.87     61.47 o 
  -9  10   7      180.85      267.71     79.43 o 
  -8  10   7     1982.45     2145.07    136.20 o 
  -7  10   7     3191.38     3240.21    271.70 o 
  -6  10   7      990.22     1179.14    130.04 o 
  -5  10   7      135.18      133.80     45.86 o 
  -4  10   7     2439.33     2382.23    106.79 o 
  -3  10   7      696.28      685.84     38.03 o 
  -2  10   7      338.17      346.86     30.06 o 
  -1  10   7     1496.59     1405.36     39.24 o 
   0  10   7     1808.15     1744.33     44.98 o 
   1  10   7     3000.43     3011.10     58.22 o 
   2  10   7      380.56      503.77     46.45 o 
   3  10   7      431.50      442.98     43.46 o 
   4  10   7       93.92       42.17     40.82 o 
   5  10   7     5608.64     5376.75    214.03 o 
   6  10   7      173.74       95.10    122.09 o 
   7  10   7      543.35      470.11    115.43 o 
   8  10   7       57.05       22.06     50.85 o 
   9  10   7     1931.15     2171.58    156.57 o 
  -9  11   7     1665.60     1622.44    180.96 o 
  -8  11   7      241.42      123.31     69.74 o 
  -7  11   7     1299.79     1221.62    105.55 o 
  -6  11   7       67.49       89.82     50.22 o 
  -5  11   7     9923.82     9396.08    171.15 o 
  -4  11   7     1145.49     1283.23     60.64 o 
  -3  11   7     2086.94     2477.66     92.76 o 
  -2  11   7      640.19      687.97     39.38 o 
  -1  11   7     8458.18     7873.91    101.97 o 
   0  11   7       40.67       64.01     18.49 o 
   1  11   7      248.45      278.01     24.81 o 
   2  11   7        9.18       33.25     27.80 o 
   3  11   7     5466.03     5350.33    114.15 o 
   4  11   7     1762.44     1799.88     91.73 o 
   5  11   7     1867.21     2054.70     96.14 o 
   6  11   7     2170.66     1764.93    159.26 o 
   7  11   7      495.58      454.59     77.82 o 
   8  11   7      882.40      814.06    123.08 o 
   9  11   7       10.99       48.56     87.88 o 
  -8  12   7      823.72      773.00    116.19 o 
  -7  12   7        3.47       18.57     49.88 o 
  -6  12   7      122.33      139.26     63.97 o 
  -5  12   7     2628.82     2592.38    176.47 o 
  -4  12   7     5058.35     5057.86    116.31 o 
  -3  12   7     6503.63     6565.28    162.21 o 
  -2  12   7       24.30       22.62     23.73 o 
  -1  12   7      816.91      822.02     36.19 o 
   0  12   7      732.87      811.58     39.29 o 
   1  12   7      725.33      718.65     34.85 o 
   2  12   7       67.22      133.47     57.43 o 
   3  12   7       23.09       78.16     34.93 o 
   4  12   7       36.26       91.68     36.31 o 
   5  12   7        4.47       -3.17     42.24 o 
   6  12   7      497.23      569.01    110.15 o 
   7  12   7        2.76      -46.89     46.89 o 
   8  12   7      297.79      142.43     73.98 o 
  -8  13   7      171.52      183.13     69.09 o 
  -7  13   7      449.80      621.70    104.45 o 
  -6  13   7      102.21      109.96     45.45 o 
  -5  13   7     7875.57     7989.55    184.18 o 
  -4  13   7      147.63      177.20     35.90 o 
  -3  13   7      339.17      290.12     40.28 o 
  -2  13   7    12254.81    12027.03    166.11 o 
  -1  13   7     4880.80     4744.19     78.97 o 
   0  13   7      908.44      914.44     40.59 o 
   1  13   7     1600.12     1644.33     50.14 o 
   2  13   7     1976.33     1935.05     85.39 o 
   3  13   7     5590.30     5509.05    121.92 o 
   4  13   7      668.21      559.79     67.55 o 
   5  13   7       95.00       -6.97     35.20 o 
   6  13   7     3322.98     3428.28    129.76 o 
   7  13   7       26.70       15.67     81.08 o 
   8  13   7      542.51      568.15    106.86 o 
  -8  14   7      226.87      339.00     85.71 o 
  -7  14   7       42.18       33.12     61.89 o 
  -6  14   7      206.79      154.06    115.34 o 
  -5  14   7      517.14      472.54     48.96 o 
  -4  14   7      393.71      387.70     49.25 o 
  -3  14   7      757.77      694.63     53.63 o 
  -2  14   7     1464.63     1420.11     69.03 o 
  -1  14   7       11.53       62.51     39.79 o 
   0  14   7      102.94      152.19     29.10 o 
   1  14   7      349.40      383.86     30.82 o 
   2  14   7      537.32      469.05     59.96 o 
   3  14   7      427.48      408.20     42.49 o 
   4  14   7      248.58      253.36     45.29 o 
   5  14   7       30.56      -18.61     39.61 o 
   6  14   7      728.87      778.48     66.09 o 
   7  14   7     2216.83     2210.96    120.70 o 
   8  14   7        6.66       51.03     65.24 o 
  -8  15   7      197.28      315.69     89.78 o 
  -7  15   7     1081.07     1220.06    146.40 o 
  -6  15   7      239.16      272.17     58.35 o 
  -5  15   7     1092.81     1082.37     93.48 o 
  -4  15   7     1085.03      986.66     63.79 o 
  -3  15   7     4164.95     4172.21    112.63 o 
  -2  15   7      206.51      242.83     40.75 o 
  -1  15   7     1159.22     1240.59     64.07 o 
   0  15   7     1048.15     1034.11     46.67 o 
   1  15   7     1876.16     1889.36     60.99 o 
   2  15   7     6627.18     6547.90    159.96 o 
   3  15   7     1491.98     1270.69     70.65 o 
   4  15   7       22.42       64.98     55.01 o 
   5  15   7      119.10      112.77     47.05 o 
   6  15   7     1548.21     1664.60    138.12 o 
   7  15   7     1265.93     1317.58    104.82 o 
   8  15   7      188.84      118.07     85.48 o 
  -7  16   7      114.97      157.67     56.38 o 
  -6  16   7      384.14      270.00    109.02 o 
  -5  16   7      244.23      198.82     45.03 o 
  -4  16   7     3325.25     3253.58    102.67 o 
  -3  16   7      150.26      138.70     38.81 o 
  -2  16   7     1368.63     1338.91     72.15 o 
  -1  16   7      487.49      506.63     45.73 o 
   0  16   7     2297.39     2318.27     63.13 o 
   1  16   7     1043.44      967.52     59.26 o 
   2  16   7      404.73      404.61     57.49 o 
   3  16   7     1751.42     1792.56     94.10 o 
   4  16   7      677.45      756.17     62.85 o 
   5  16   7      437.24      399.12     49.93 o 
   6  16   7      268.56      246.13     54.52 o 
   7  16   7      331.40      330.05     92.25 o 
  -7  17   7      119.25      182.10     85.35 o 
  -6  17   7      165.79      167.69     46.78 o 
  -5  17   7        5.30       76.96     39.77 o 
  -4  17   7       46.63       69.25     39.12 o 
  -3  17   7     3401.39     3468.02    106.74 o 
  -2  17   7       38.98       57.12     37.22 o 
  -1  17   7     7130.95     6933.83    127.88 o 
   0  17   7      610.62      638.90     44.43 o 
   1  17   7     5059.68     4965.13    139.38 o 
   2  17   7      933.11      868.56     74.35 o 
   3  17   7      403.74      393.51     59.71 o 
   4  17   7      181.88       85.95     41.69 o 
   5  17   7      435.00      439.63     54.69 o 
   6  17   7        5.26        5.37     44.46 o 
   7  17   7      315.65      245.25     55.08 o 
  -7  18   7       67.14       70.22     84.98 o 
  -6  18   7       57.82       12.55     41.00 o 
  -5  18   7      280.68      304.52     52.92 o 
  -4  18   7     1897.91     1986.51     88.92 o 
  -3  18   7       32.39      -13.92     37.01 o 
  -2  18   7      182.16      194.83     44.46 o 
  -1  18   7     1068.55     1059.17     68.00 o 
   0  18   7      780.01      819.44     50.15 o 
   1  18   7      347.15      322.93     55.05 o 
   2  18   7      354.45      330.59     57.41 o 
   3  18   7     1155.02     1073.60     86.59 o 
   4  18   7      345.54      375.21     52.91 o 
   5  18   7        9.26      -27.48     40.59 o 
   6  18   7      746.43      736.00     71.41 o 
   7  18   7      226.19      223.56     75.64 o 
  -6  19   7      305.72      368.53     57.20 o 
  -5  19   7      441.48      503.09     61.82 o 
  -4  19   7        0.25        6.25     38.48 o 
  -3  19   7       77.02       80.69     42.80 o 
  -2  19   7     2635.83     2575.66    109.00 o 
  -1  19   7     1324.01     1307.21     88.43 o 
   0  19   7     2365.47     2428.14    107.62 o 
   1  19   7      409.19      539.96     63.43 o 
   2  19   7      135.35      168.48     55.79 o 
   3  19   7      270.14      209.48     65.70 o 
   4  19   7     1858.03     1781.27    109.42 o 
   5  19   7       64.51       46.16     73.54 o 
   6  19   7      216.26      177.71     54.99 o 
  -6  20   7      491.55      534.81     66.78 o 
  -5  20   7      224.21      328.66     58.58 o 
  -4  20   7      119.59      144.47     46.35 o 
  -3  20   7      296.33      299.23     57.74 o 
  -2  20   7      761.65      570.21     66.04 o 
  -1  20   7      603.05      564.43     73.15 o 
   0  20   7      517.69      645.00     75.41 o 
   1  20   7      843.65      803.38     75.36 o 
   2  20   7      237.53      313.27     58.37 o 
   3  20   7      446.34      489.28     69.94 o 
   4  20   7      816.00      892.70     89.33 o 
   5  20   7      883.29      814.45     88.89 o 
   6  20   7        0.70        3.86     63.95 o 
  -5  21   7      362.81      442.01     60.49 o 
  -4  21   7       30.44       82.91     47.54 o 
  -3  21   7      225.33      180.00     50.30 o 
  -2  21   7     1893.30     1880.03    160.17 o 
  -1  21   7        0.20       20.00     47.01 o 
   0  21   7      576.45      517.99     87.77 o 
   1  21   7      412.11      505.84     74.75 o 
   2  21   7      236.59      202.54     55.96 o 
   3  21   7        5.47       41.79     49.40 o 
   4  21   7      120.91      184.23     61.93 o 
   5  21   7       12.16      -49.03     72.09 o 
  -5  22   7      106.19       80.69     48.43 o 
  -4  22   7      221.72      168.72     53.49 o 
  -3  22   7      347.65      235.14     54.93 o 
  -2  22   7      645.76      864.56     83.14 o 
  -1  22   7      301.56      286.21     59.76 o 
   0  22   7      687.26      610.27    166.70 o 
   1  22   7      488.18      570.93    121.68 o 
   2  22   7      427.64      409.10     68.80 o 
   3  22   7      332.04      191.96     59.83 o 
   4  22   7     1485.96     1538.28    114.68 o 
  -4  23   7      195.96      221.94     56.57 o 
  -3  23   7      451.83      535.71    113.54 o 
  -2  23   7       13.87       27.82     75.21 o 
  -1  23   7      230.54      233.49     86.51 o 
   0  23   7     1324.58     1751.68    241.16 o 
   1  23   7       19.96     -118.04    124.10 o 
   2  23   7      318.85      479.50    102.70 o 
   3  23   7      357.60      386.32     71.69 o 
   4  23   7      579.90      610.75     84.33 o 
  -3  24   7      419.09      440.34     72.73 o 
  -2  24   7       33.39       79.98     74.36 o 
  -1  24   7        7.74       53.50     72.77 o 
   0  24   7      504.27      605.27    179.84 o 
   1  24   7       25.43       51.02    141.92 o 
   2  24   7       29.31      106.46     83.96 o 
   3  24   7       88.47      166.46     73.01 o 
  -1  25   7        5.54     -112.88    112.88 o 
   0  25   7      776.03      895.26    210.24 o 
   1  25   7       97.17      178.93    148.87 o 
 -10   0   8     2036.35     2033.29    267.70 o 
  -9   0   8       15.74       73.16    114.08 o 
  -8   0   8      743.90      789.26    109.36 o 
  -7   0   8     1961.19     1994.29    151.46 o 
  -6   0   8     1209.32     1195.04     82.21 o 
  -5   0   8    12945.12    12418.14    186.65 o 
  -4   0   8    10891.20    10575.51    156.41 o 
  -3   0   8    14569.26    14343.79    229.49 o 
  -2   0   8     1575.38     1683.72     38.37 o 
  -1   0   8     1719.04     1366.99     41.95 o 
   0   0   8    29139.27    29197.47    367.90 o 
   1   0   8    28101.11    26568.30    295.79 o 
   2   0   8     4220.74     3873.83     97.32 o 
   3   0   8     2051.46     1873.70     89.07 o 
   4   0   8      140.42      143.64     57.75 o 
   5   0   8    14993.41    14499.77    321.82 o 
   6   0   8      415.14      230.62     64.05 o 
   7   0   8     2632.77     2443.57    147.47 o 
   8   0   8      923.14      840.67    110.01 o 
   9   0   8      291.20      202.34     80.38 o 
 -10   1   8       13.35      -20.62     86.69 o 
  -9   1   8        4.05       19.64     81.29 o 
  -8   1   8        0.28       31.84     37.41 o 
  -7   1   8      209.52      177.19     46.90 o 
  -6   1   8        3.47      -15.88     20.40 o 
  -5   1   8     1807.14     1797.73     46.67 o 
  -4   1   8      131.50      144.98     30.81 o 
  -3   1   8      759.24      823.70     25.50 o 
  -2   1   8      174.10      114.61     10.27 o 
  -1   1   8     6952.36     7386.34     75.65 o 
   0   1   8    25160.74    24179.44    229.47 o 
   1   1   8       10.61       36.41     11.16 o 
   2   1   8     1435.71     1428.92     48.77 o 
   3   1   8     1479.55     1528.15     76.85 o 
   4   1   8     2079.15     2043.37     80.10 o 
   5   1   8      707.53      724.67     63.50 o 
   6   1   8        8.95        0.33     33.35 o 
   7   1   8       25.09        7.63     33.17 o 
   8   1   8     2043.96     1913.06    135.55 o 
   9   1   8        0.17       30.51     45.75 o 
 -10   2   8       40.47      144.35     94.45 o 
  -9   2   8        1.67       45.87     56.87 o 
  -8   2   8      160.13      158.91     59.69 o 
  -7   2   8     1556.68     1562.45    102.54 o 
  -6   2   8     4897.96     4832.97    124.07 o 
  -5   2   8      694.76      786.20     34.26 o 
  -4   2   8      263.83      406.95     27.19 o 
  -3   2   8     8707.99     8566.48    117.54 o 
  -2   2   8      127.04      405.16     23.63 o 
  -1   2   8      172.24      186.78     12.57 o 
   0   2   8      888.60     1025.14     46.63 o 
   1   2   8    11935.52    11744.70    122.21 o 
   2   2   8       72.69       51.26     16.64 o 
   3   2   8    16476.86    15914.41    181.90 o 
   4   2   8      516.19      442.34     40.73 o 
   5   2   8    10993.93    10787.31    255.84 o 
   6   2   8     1279.44     1265.22     79.68 o 
   7   2   8     2385.06     2326.12    114.75 o 
   8   2   8     2713.22     2535.76    135.03 o 
   9   2   8       65.34       55.24     46.70 o 
  -9   3   8      704.08      753.82     97.35 o 
  -8   3   8      809.43      900.45    216.09 o 
  -7   3   8      161.87       61.02     45.91 o 
  -6   3   8     2223.84     2104.74     63.99 o 
  -5   3   8     3695.61     3580.14     98.85 o 
  -4   3   8     6691.19     6527.85    106.78 o 
  -3   3   8     2489.25     2451.82     70.45 o 
  -2   3   8     5519.56     6326.88     78.68 o 
  -1   3   8     5367.91     5733.81     71.71 o 
   0   3   8    18994.68    19430.24    158.59 o 
   1   3   8      162.01      128.77     18.90 o 
   2   3   8      313.00      300.08     32.74 o 
   3   3   8     3320.54     3417.83     65.18 o 
   4   3   8     4755.20     4617.03    124.95 o 
   5   3   8        1.18      -31.98     31.98 o 
   6   3   8      342.76      450.72     53.05 o 
   7   3   8      144.44      165.80     46.45 o 
   8   3   8      736.97      799.29     76.92 o 
   9   3   8       94.81       31.84     46.66 o 
  -9   4   8       29.44       77.82     75.66 o 
  -8   4   8     2169.25     1985.88    169.08 o 
  -7   4   8     1038.87     1026.14     86.90 o 
  -6   4   8     1076.15     1127.20     71.03 o 
  -5   4   8      884.80      856.37     56.97 o 
  -4   4   8       94.98      103.12     21.68 o 
  -3   4   8    14007.25    14042.66    208.03 o 
  -2   4   8     8517.97     8694.20    135.20 o 
  -1   4   8     4707.61     4482.91     51.82 o 
   0   4   8     4323.94     4446.88     60.06 o 
   1   4   8       15.64      -14.30     14.30 o 
   2   4   8      850.47      824.72    153.52 o 
   3   4   8     3903.76     3915.47     81.04 o 
   4   4   8      597.80      518.65     46.58 o 
   5   4   8     1210.41     1197.49     72.25 o 
   6   4   8      322.15      340.14     54.43 o 
   7   4   8     3133.62     2824.00    140.21 o 
   8   4   8       99.94      146.31     50.20 o 
   9   4   8      611.84      574.28     87.80 o 
  -9   5   8      586.99      656.02    117.10 o 
  -8   5   8       12.51       82.78     43.40 o 
  -7   5   8        7.68       28.04     27.52 o 
  -6   5   8       15.97       29.24     35.89 o 
  -5   5   8       77.68       75.46     33.58 o 
  -4   5   8      898.32      915.18     59.02 o 
  -3   5   8     3931.06     3738.07     68.16 o 
  -2   5   8     5755.89     5357.81    194.37 o 
  -1   5   8      278.38      339.40     16.27 o 
   0   5   8     4142.43     3633.60     53.79 o 
   1   5   8     1864.77     1844.27     44.95 o 
   2   5   8     8556.70     8526.72    191.61 o 
   3   5   8     8181.39     8232.05    321.32 o 
   4   5   8     1327.95     1256.10     70.38 o 
   5   5   8      412.35      366.42     69.88 o 
   6   5   8      390.68      435.42     65.19 o 
   7   5   8      423.99      440.83     73.43 o 
   8   5   8      742.35      743.09     93.08 o 
   9   5   8       36.60      -23.33     55.90 o 
  -9   6   8      425.18      228.56    165.54 o 
  -8   6   8       22.09       15.84     75.03 o 
  -7   6   8      599.55      618.14     75.98 o 
  -6   6   8     1183.65     1252.61     92.25 o 
  -5   6   8      672.58      606.93     51.10 o 
  -4   6   8     2290.16     2351.36     79.39 o 
  -3   6   8     5236.64     5383.98     87.92 o 
  -2   6   8      984.80      880.99     34.02 o 
  -1   6   8     7001.48     7090.67     78.00 o 
   0   6   8     1583.13     1725.71     42.16 o 
   1   6   8     1079.32     1131.09     39.19 o 
   2   6   8     4703.12     4843.45    223.22 o 
   3   6   8      281.84      215.54     31.14 o 
   4   6   8      499.22      570.22     53.15 o 
   5   6   8      192.45      277.68     64.01 o 
   6   6   8     1298.93     1501.60    107.05 o 
   7   6   8      127.02      181.75     50.73 o 
   8   6   8       16.86       15.48     54.07 o 
   9   6   8       88.22       41.64     65.52 o 
  -9   7   8      290.65      325.35    104.49 o 
  -8   7   8     1027.06      957.73     96.33 o 
  -7   7   8      371.66      339.49     65.09 o 
  -6   7   8      951.64     1020.82     86.85 o 
  -5   7   8     2072.61     1956.67     98.15 o 
  -4   7   8      335.92      389.99     29.14 o 
  -3   7   8     6626.08     7153.67    214.23 o 
  -2   7   8     7037.31     7333.23     98.97 o 
  -1   7   8      998.17     1414.26     51.98 o 
   0   7   8     8704.83     9238.92    102.33 o 
   1   7   8      498.81      514.99     27.02 o 
   2   7   8    15094.55    14231.52    424.43 o 
   3   7   8      624.39      602.61     53.24 o 
   4   7   8      602.45      670.03     62.83 o 
   5   7   8       70.27       -0.64     39.83 o 
   6   7   8     2056.93     2274.13    123.49 o 
   7   7   8       84.16       83.37     58.68 o 
   8   7   8     1330.13     1341.52    119.19 o 
   9   7   8      445.13      446.77     87.47 o 
  -9   8   8     1989.54     2347.11    310.50 o 
  -8   8   8     1355.62     1380.81    112.74 o 
  -7   8   8      290.12      317.59     77.32 o 
  -6   8   8     1066.50     1067.81     90.22 o 
  -5   8   8     1503.81     1409.36     90.39 o 
  -4   8   8      740.26      728.28     40.85 o 
  -3   8   8     5443.93     5515.33     84.79 o 
  -2   8   8       44.67      214.55     20.95 o 
  -1   8   8     5420.89     5059.93     66.33 o 
   0   8   8     2748.36     2913.90     55.83 o 
   1   8   8     1747.93     1789.29     44.94 o 
   2   8   8     7117.48     6610.30    246.46 o 
   3   8   8      568.26      591.17     46.27 o 
   4   8   8      170.64      225.34     63.79 o 
   5   8   8     2593.74     2562.30    158.86 o 
   6   8   8      755.45      851.26    106.27 o 
   7   8   8     1286.57     1101.46    217.91 o 
   8   8   8       81.09       26.03     54.99 o 
   9   8   8      488.48      629.12    101.79 o 
  -9   9   8      187.91      317.81    153.30 o 
  -8   9   8      315.77      350.85    116.18 o 
  -7   9   8     1625.99     1710.18    145.38 o 
  -6   9   8      149.84      147.27     49.05 o 
  -5   9   8      165.18      286.07     49.77 o 
  -4   9   8     1748.34     1562.54     91.25 o 
  -3   9   8       97.86      143.28     23.61 o 
  -2   9   8     3657.13     3524.89     63.91 o 
  -1   9   8     3028.27     3018.19     50.97 o 
   0   9   8    11280.06    10976.07    126.82 o 
   1   9   8     1619.54     1806.80     51.68 o 
   2   9   8     3673.09     3732.15     90.76 o 
   3   9   8      955.59      887.71     52.81 o 
   4   9   8     3537.74     3295.43    108.32 o 
   5   9   8     4744.15     4511.56    196.47 o 
   6   9   8     1565.91     1405.98    107.92 o 
   7   9   8        9.27      -23.87     50.89 o 
   8   9   8       33.37        9.75     58.42 o 
   9   9   8     1299.49     1405.46    129.86 o 
  -9  10   8        0.62       -8.12     80.70 o 
  -8  10   8      598.23      653.48    153.31 o 
  -7  10   8      391.40      300.66     68.70 o 
  -6  10   8     1808.65     1794.76    113.22 o 
  -5  10   8     4937.17     4800.57    112.46 o 
  -4  10   8     1544.19     1500.03     86.61 o 
  -3  10   8      850.42      833.34     42.60 o 
  -2  10   8       30.41      197.38     34.38 o 
  -1  10   8        8.44        5.22     14.72 o 
   0  10   8      254.78      190.84     21.45 o 
   1  10   8       75.43       40.71     18.02 o 
   2  10   8     2948.32     2744.58     82.08 o 
   3  10   8       56.99       75.41     36.77 o 
   4  10   8     1518.77     1564.06    116.68 o 
   5  10   8      759.54      739.64    112.24 o 
   6  10   8      450.59      404.98     75.65 o 
   7  10   8       94.15       23.85     53.50 o 
   8  10   8       56.48       95.25     61.24 o 
   9  10   8       61.47       57.18     65.20 o 
  -9  11   8       12.10      221.43     78.97 o 
  -8  11   8      180.07      170.32    116.15 o 
  -7  11   8      329.18      410.52     87.59 o 
  -6  11   8       84.41       25.92     61.71 o 
  -5  11   8      249.38      317.61     42.65 o 
  -4  11   8      200.79      184.62     31.92 o 
  -3  11   8     1493.86     1633.37     64.99 o 
  -2  11   8      130.75      142.41     26.46 o 
  -1  11   8     2539.50     2395.76     52.78 o 
   0  11   8     1792.81     1650.23     47.79 o 
   1  11   8      817.29      764.82     37.51 o 
   2  11   8      770.63      699.05     50.29 o 
   3  11   8     3918.30     4026.76    101.97 o 
   4  11   8      799.80      715.59     71.54 o 
   5  11   8      152.67      178.59     53.66 o 
   6  11   8     1112.33      904.24    122.85 o 
   7  11   8      537.70      549.09     99.54 o 
   8  11   8       76.25      173.81     71.71 o 
  -8  12   8     2179.63     2805.50    195.48 o 
  -7  12   8        2.61       81.98     74.40 o 
  -6  12   8     4068.65     3990.71    189.14 o 
  -5  12   8     4992.41     5368.91    161.18 o 
  -4  12   8     1235.02     1431.62     65.03 o 
  -3  12   8      169.19      160.57     33.67 o 
  -2  12   8     1195.37     1211.91     58.89 o 
  -1  12   8     6723.43     6732.96     95.05 o 
   0  12   8      932.36      833.27     38.31 o 
   1  12   8      170.69      122.22     22.58 o 
   2  12   8      302.90      294.33     51.06 o 
   3  12   8     4430.65     4379.60    107.92 o 
   4  12   8     1650.33     1677.35    115.58 o 
   5  12   8     1046.76     1118.77     82.24 o 
   6  12   8      315.34      361.30     96.79 o 
   7  12   8       10.07       50.39     76.57 o 
   8  12   8       25.88       36.20     64.48 o 
  -8  13   8      151.58      169.61     85.83 o 
  -7  13   8      442.63      542.36    143.59 o 
  -6  13   8      250.12      282.47     51.95 o 
  -5  13   8       25.82       -9.64     44.59 o 
  -4  13   8      133.47      188.56     36.95 o 
  -3  13   8      702.38      747.00     53.11 o 
  -2  13   8      109.51       62.55     30.64 o 
  -1  13   8     3048.85     3105.93     77.47 o 
   0  13   8     3166.15     3089.28     70.07 o 
   1  13   8      432.07      390.46     30.69 o 
   2  13   8      350.27      355.94     54.62 o 
   3  13   8        0.02       26.76     41.01 o 
   4  13   8        1.06      -10.41     34.22 o 
   5  13   8       83.22        3.22     38.71 o 
   6  13   8      611.82      521.44     71.77 o 
   7  13   8     1402.09     1352.27    121.08 o 
   8  13   8       23.68       16.70     68.77 o 
  -8  14   8     3318.26     3391.93    196.59 o 
  -7  14   8       79.26      150.23     71.80 o 
  -6  14   8      553.74      492.53     88.77 o 
  -5  14   8     1380.88     1373.56     73.71 o 
  -4  14   8     7132.12     7059.52    143.56 o 
  -3  14   8     1168.80     1223.90     66.53 o 
  -2  14   8     5543.63     5239.42    156.08 o 
  -1  14   8    14070.26    13407.26    182.96 o 
   0  14   8     9100.98     8731.27    128.28 o 
   1  14   8     1002.56      945.75     43.09 o 
   2  14   8     2391.35     2424.80     97.49 o 
   3  14   8     2065.06     2091.09    101.14 o 
   4  14   8      327.53      285.77     46.44 o 
   5  14   8      235.46      175.38     58.46 o 
   6  14   8        6.34       -3.09     57.28 o 
   7  14   8     1128.93     1237.83    102.05 o 
   8  14   8       79.75       18.39     62.48 o 
  -8  15   8      100.81       92.88     72.07 o 
  -7  15   8       43.27      128.05     69.91 o 
  -6  15   8      167.28      184.83     53.61 o 
  -5  15   8        8.19       17.86     34.81 o 
  -4  15   8      537.99      478.26     50.79 o 
  -3  15   8      828.46      926.14     62.64 o 
  -2  15   8        8.10       12.22     30.17 o 
  -1  15   8      533.07      579.08     44.13 o 
   0  15   8     4281.72     4252.58     84.50 o 
   1  15   8     3184.32     3256.64     90.26 o 
   2  15   8     1700.34     1778.76     88.57 o 
   3  15   8       10.75       21.24     38.41 o 
   4  15   8        1.75      -37.50     37.50 o 
   5  15   8     1077.28     1161.18     75.24 o 
   6  15   8        9.45       51.71     48.00 o 
   7  15   8      237.47      190.23     67.34 o 
  -7  16   8      292.89      201.77     58.29 o 
  -6  16   8      222.03      200.17     56.19 o 
  -5  16   8        4.22        5.61     35.90 o 
  -4  16   8     3117.19     2994.23    100.71 o 
  -3  16   8       11.42      -31.20     31.20 o 
  -2  16   8       43.08       16.77     32.83 o 
  -1  16   8       97.62       98.34     34.30 o 
   0  16   8        3.64      -18.99     22.01 o 
   1  16   8      776.02      929.10     58.05 o 
   2  16   8       26.52      104.65     41.27 o 
   3  16   8      250.61      277.48     69.31 o 
   4  16   8      599.41      670.37     91.67 o 
   5  16   8        6.15       -0.88     40.35 o 
   6  16   8       85.89       25.12     51.86 o 
   7  16   8      122.91      -49.25     57.27 o 
  -7  17   8      383.20      471.12     75.45 o 
  -6  17   8       21.36        9.10     41.78 o 
  -5  17   8      134.91      131.63     49.14 o 
  -4  17   8      304.66      372.79     51.07 o 
  -3  17   8     1239.59     1202.72     74.91 o 
  -2  17   8     3242.91     3112.84    101.23 o 
  -1  17   8     1000.54      910.56     69.40 o 
   0  17   8      254.08      243.41     35.91 o 
   1  17   8      238.10      216.28     39.20 o 
   2  17   8     3972.79     3904.05    130.72 o 
   3  17   8        0.81        7.58     41.70 o 
   4  17   8        6.38        3.10     44.48 o 
   5  17   8      356.99      354.68     83.60 o 
   6  17   8     1417.23     1662.77     88.63 o 
   7  17   8       44.60       39.83     43.29 o 
  -7  18   8        4.32       79.31     64.91 o 
  -6  18   8      378.51      403.00     59.12 o 
  -5  18   8      693.74      739.34     67.59 o 
  -4  18   8       21.93       81.52     41.63 o 
  -3  18   8      503.57      506.61     58.30 o 
  -2  18   8     2836.03     3259.29    262.02 o 
  -1  18   8       39.37       72.64     31.09 o 
   0  18   8      524.72      519.53     51.74 o 
   1  18   8     1791.01     1818.35     93.54 o 
   2  18   8       19.11       91.38     47.39 o 
   3  18   8       76.74      111.40     48.21 o 
   4  18   8       23.73       -4.91     44.09 o 
   5  18   8      176.69      151.63     50.40 o 
   6  18   8      306.75      328.66     57.99 o 
  -6  19   8      120.78      167.32     49.77 o 
  -5  19   8       79.78       48.13     46.13 o 
  -4  19   8      340.86      335.34     55.26 o 
  -3  19   8      210.64      272.99    118.26 o 
  -2  19   8     2417.68     2529.98     98.01 o 
  -1  19   8      280.27      277.33     55.58 o 
   0  19   8      607.35      698.38     58.82 o 
   1  19   8      187.17      186.09     50.98 o 
   2  19   8     1289.78     1366.49     95.67 o 
   3  19   8       27.20       19.17     44.04 o 
   4  19   8       26.42      -12.91     42.39 o 
   5  19   8       41.54      109.14     55.76 o 
   6  19   8      619.37      595.07     69.92 o 
  -6  20   8      376.16      510.07     76.56 o 
  -5  20   8       67.54       26.74     46.60 o 
  -4  20   8      182.94      154.16     49.74 o 
  -3  20   8       12.24       23.84     40.07 o 
  -2  20   8     1493.45     1406.24    116.40 o 
  -1  20   8      234.09      266.94     56.08 o 
   0  20   8       39.11       43.71     58.24 o 
   1  20   8      259.58      325.74     56.54 o 
   2  20   8       59.81      133.23     49.73 o 
   3  20   8      568.64      532.72     72.13 o 
   4  20   8       19.11       77.19     56.05 o 
   5  20   8       23.70       26.66     53.72 o 
   6  20   8      333.37      249.75     87.24 o 
  -5  21   8     1778.71     1985.33    118.81 o 
  -4  21   8     1517.37     1393.85    103.00 o 
  -3  21   8        2.60       49.41     44.25 o 
  -2  21   8       16.33       24.59     34.19 o 
  -1  21   8        4.99       44.48     56.61 o 
   0  21   8      568.72      498.03    172.62 o 
   1  21   8      129.57       79.42     63.81 o 
   2  21   8      191.80      169.45     97.70 o 
   3  21   8        5.84       84.95     52.39 o 
   4  21   8     2904.33     2951.15    136.35 o 
   5  21   8      116.55       99.44     59.72 o 
  -4  22   8      240.74      346.46     61.04 o 
  -3  22   8      248.29      252.01     56.42 o 
  -2  22   8      815.16      781.25     81.26 o 
  -1  22   8      149.61      123.82     54.78 o 
   0  22   8      128.05      367.79    142.93 o 
   1  22   8      106.79       75.08    127.25 o 
   2  22   8      268.07      356.98     88.29 o 
   3  22   8       54.31      129.28     56.47 o 
   4  22   8       65.24       48.99     53.39 o 
  -4  23   8     1378.18     1351.70    124.41 o 
  -3  23   8        4.28        5.70     55.07 o 
  -2  23   8      154.09      103.27     68.86 o 
  -1  23   8        1.94        1.72     68.56 o 
   0  23   8       65.35       21.66    117.99 o 
   1  23   8      390.32      121.65    148.86 o 
   2  23   8      246.31      262.60     66.14 o 
   3  23   8       38.81       61.38     71.74 o 
   4  23   8      388.18      502.84    157.41 o 
  -3  24   8      404.83      232.44     62.19 o 
  -2  24   8      103.23      117.62    107.73 o 
  -1  24   8      390.19      325.10     91.54 o 
   0  24   8       81.48      208.03    153.13 o 
   1  24   8     2047.14     2073.57    268.13 o 
   2  24   8       58.80      103.50     77.80 o 
   3  24   8      469.75      408.32    113.42 o 
  -1  25   8      125.60       90.73    143.26 o 
   0  25   8       32.51      133.72    142.20 o 
   1  25   8      985.29     1061.56    213.38 o 
  -9   1   9      906.01      838.99    133.71 o 
  -8   1   9       75.97      109.86     43.39 o 
  -7   1   9       14.62       53.71     36.90 o 
  -6   1   9     9454.63     9286.92    165.00 o 
  -5   1   9      115.17       94.43     18.46 o 
  -4   1   9     4777.95     4705.85     72.04 o 
  -3   1   9     2995.12     2520.17     52.51 o 
  -2   1   9     3997.46     4064.13     51.34 o 
  -1   1   9     2942.93     2946.01     37.27 o 
   0   1   9    11126.06    10478.80     97.56 o 
   1   1   9      617.18      535.98     23.81 o 
   2   1   9     2226.66     2018.30     52.43 o 
   3   1   9     2505.65     2308.46     86.15 o 
   4   1   9    15487.10    15097.69    182.79 o 
   5   1   9     7926.51     7272.68    315.37 o 
   6   1   9      592.39      517.98     55.04 o 
   7   1   9     2594.60     2517.49    105.80 o 
   8   1   9     3353.69     3035.73    132.31 o 
   9   1   9      581.51      579.84     73.78 o 
  -9   2   9      330.38      264.90     70.75 o 
  -8   2   9      460.72      528.22     89.97 o 
  -7   2   9      225.81      188.66     56.63 o 
  -6   2   9     1408.94     1431.04     72.50 o 
  -5   2   9       71.01       65.84     21.22 o 
  -4   2   9     2983.33     2872.39     52.46 o 
  -3   2   9       97.08       96.01     16.48 o 
  -2   2   9     3502.66     3724.17     57.22 o 
  -1   2   9       57.69       12.65      9.35 o 
   0   2   9    10260.90     9610.71    129.39 o 
   1   2   9      713.97      644.83     23.77 o 
   2   2   9      190.70      187.98     22.22 o 
   3   2   9      144.42      147.84     24.80 o 
   4   2   9     3023.39     3051.90     70.71 o 
   5   2   9      634.45      487.29     77.47 o 
   6   2   9       37.72       22.45     28.89 o 
   7   2   9      499.53      397.02     57.73 o 
   8   2   9      314.67      254.80     56.61 o 
   9   2   9     1334.57     1347.09    100.37 o 
  -9   3   9      181.99      251.84     67.13 o 
  -8   3   9     2782.25     2823.58    181.84 o 
  -7   3   9       83.84       92.89     46.29 o 
  -6   3   9     2906.18     2715.10     84.73 o 
  -5   3   9     1108.03     1245.63     63.27 o 
  -4   3   9     6627.43     6573.58    105.89 o 
  -3   3   9     3247.79     3313.73     83.39 o 
  -2   3   9    19117.11    20414.65    202.33 o 
  -1   3   9     4584.28     4863.36     58.25 o 
   0   3   9      577.69      550.80     20.97 o 
   1   3   9     3531.82     3645.18     55.54 o 
   2   3   9    11407.88    11223.54    169.95 o 
   3   3   9     6314.32     6240.20    109.59 o 
   4   3   9     1947.36     1800.93    102.59 o 
   5   3   9     1272.56     1245.59     72.97 o 
   6   3   9      848.97      792.52     72.74 o 
   7   3   9     4847.70     4714.09    139.06 o 
   8   3   9      345.39      301.30     68.70 o 
   9   3   9      369.39      200.34     54.31 o 
  -9   4   9      406.12      415.32     87.16 o 
  -8   4   9      322.63      309.66     86.98 o 
  -7   4   9      311.57      333.53     57.23 o 
  -6   4   9      152.85      178.99     38.00 o 
  -5   4   9       90.56       73.66     30.32 o 
  -4   4   9      489.18      485.14     43.92 o 
  -3   4   9    13070.50    13010.28    162.14 o 
  -2   4   9     2580.82     2804.10     54.07 o 
  -1   4   9     3775.88     3792.66     48.68 o 
   0   4   9    11878.45    12242.13    122.42 o 
   1   4   9     1991.72     1835.53     54.20 o 
   2   4   9     1667.52     1680.79     79.32 o 
   3   4   9      387.91      436.18     42.55 o 
   4   4   9     2988.85     2930.00     80.54 o 
   5   4   9     1925.38     1791.42     79.56 o 
   6   4   9       33.26       35.90     33.86 o 
   7   4   9      659.51      617.17     65.79 o 
   8   4   9     2287.10     2084.31    114.89 o 
   9   4   9     1308.29     1504.34    129.74 o 
  -9   5   9        2.77       32.24    105.83 o 
  -8   5   9      897.94     1079.82    133.65 o 
  -7   5   9        4.76       69.05     43.99 o 
  -6   5   9       69.41       61.42     34.12 o 
  -5   5   9       41.52       15.92     27.62 o 
  -4   5   9      746.69      674.72     49.95 o 
  -3   5   9       31.87       78.07     14.89 o 
  -2   5   9       79.25       31.03     18.31 o 
  -1   5   9     1849.32     1568.77     35.52 o 
   0   5   9      364.41      310.57     21.84 o 
   1   5   9     1972.13     1922.59     47.29 o 
   2   5   9     5851.48     5564.79    188.41 o 
   3   5   9     2717.36     2662.27     92.80 o 
   4   5   9       50.10       44.32     25.27 o 
   5   5   9      370.88      419.01     58.63 o 
   6   5   9     2478.01     2587.70    122.69 o 
   7   5   9      400.90      567.46    130.60 o 
   8   5   9       20.59       11.86     50.45 o 
   9   5   9      343.76      392.25     80.80 o 
  -9   6   9      112.78       54.29     88.16 o 
  -8   6   9     1303.84     1119.07    141.01 o 
  -7   6   9     3164.56     3145.31    136.00 o 
  -6   6   9      773.26      728.33     96.68 o 
  -5   6   9      325.97      354.68     62.24 o 
  -4   6   9     5091.91     4945.76    178.56 o 
  -3   6   9    18244.41    18042.51    188.54 o 
  -2   6   9      320.44      503.93     29.07 o 
  -1   6   9    13465.95    14324.75    136.40 o 
   0   6   9     2459.10     2567.48     48.44 o 
   1   6   9    23373.15    23743.90    228.35 o 
   2   6   9     2604.20     2484.07     94.23 o 
   3   6   9     2632.16     2691.72    191.85 o 
   4   6   9     2456.81     2565.70     90.15 o 
   5   6   9     1782.03     1673.17    113.01 o 
   6   6   9      288.84      233.13     59.12 o 
   7   6   9     1530.35     1263.79    156.51 o 
   8   6   9      869.27      810.36     96.76 o 
   9   6   9      373.28      328.26     82.62 o 
  -9   7   9     2760.72     2753.26    199.85 o 
  -8   7   9       59.82      103.36     50.53 o 
  -7   7   9      107.95      135.32     54.83 o 
  -6   7   9       55.93       36.90     49.05 o 
  -5   7   9      693.90      698.60     94.49 o 
  -4   7   9      241.64      256.30     27.86 o 
  -3   7   9      678.84      833.79     69.11 o 
  -2   7   9      156.56      172.88     23.19 o 
  -1   7   9       27.99        6.44     11.60 o 
   0   7   9    10812.06    11087.54    118.34 o 
   1   7   9     1371.30     1307.55     40.50 o 
   2   7   9      520.20      692.54     38.34 o 
   3   7   9       92.45       98.30     46.49 o 
   4   7   9       58.06       11.45     34.82 o 
   5   7   9     2203.43     2135.71    111.87 o 
   6   7   9      417.31      382.40     65.75 o 
   7   7   9      309.82      221.37     62.82 o 
   8   7   9        0.56       42.99     55.03 o 
   9   7   9      270.08      405.11     85.47 o 
  -9   8   9     1323.08     1231.82    157.12 o 
  -8   8   9        6.68      -24.75     57.42 o 
  -7   8   9      211.67       56.17     61.29 o 
  -6   8   9        1.36       13.57     41.02 o 
  -5   8   9     2720.04     2639.01    169.20 o 
  -4   8   9      438.33      508.58     38.03 o 
  -3   8   9     1010.10     1043.21     42.60 o 
  -2   8   9       39.87       47.71     20.73 o 
  -1   8   9     6500.07     5705.36     72.22 o 
   0   8   9      318.38      300.78     24.18 o 
   1   8   9      329.85      259.90     23.92 o 
   2   8   9     2345.58     2239.45     58.21 o 
   3   8   9      358.20      339.87     51.63 o 
   4   8   9        5.95       71.10     49.80 o 
   5   8   9       95.50       64.66     65.80 o 
   6   8   9      781.75      791.89    129.80 o 
   7   8   9      290.77      362.69     75.25 o 
   8   8   9      349.95      221.93     91.22 o 
   9   8   9        2.63       -2.98     66.69 o 
  -9   9   9     1771.59     2103.09    305.88 o 
  -8   9   9      337.52      400.93     96.51 o 
  -7   9   9      394.63      348.32     68.51 o 
  -6   9   9     4204.78     4253.89    151.68 o 
  -5   9   9     1074.35      966.49     83.96 o 
  -4   9   9      361.89      236.46     49.53 o 
  -3   9   9      867.95     1143.11     85.45 o 
  -2   9   9      326.09      382.84     33.04 o 
  -1   9   9        8.75       69.59     14.91 o 
   0   9   9       37.70       34.17     18.41 o 
   1   9   9     6428.84     6325.89     89.47 o 
   2   9   9      980.45     1005.14     62.50 o 
   3   9   9       11.18       -3.74     38.62 o 
   4   9   9      496.91      539.24     57.50 o 
   5   9   9      593.64      604.21     82.45 o 
   6   9   9      209.19      178.08     58.36 o 
   7   9   9     1935.11     1862.31    143.46 o 
   8   9   9      276.03      260.87     75.50 o 
   9   9   9        8.71       32.89     68.65 o 
  -9  10   9     1044.55     1059.11    246.50 o 
  -8  10   9      108.21      197.85     56.89 o 
  -7  10   9        5.01       75.65     55.34 o 
  -6  10   9       10.05       44.52     43.48 o 
  -5  10   9    12262.04    12010.82    199.78 o 
  -4  10   9       58.28       73.18     40.39 o 
  -3  10   9      134.63      132.14     27.11 o 
  -2  10   9      187.84      162.51     28.75 o 
  -1  10   9     7292.47     7409.27     96.77 o 
   0  10   9      168.75      185.56     22.97 o 
   1  10   9        9.35      -12.09     23.37 o 
   2  10   9     4688.51     4372.79    103.26 o 
   3  10   9     4093.31     3988.92    120.59 o 
   4  10   9      294.61      364.06     56.51 o 
   5  10   9      389.45      297.58     52.80 o 
   6  10   9      681.29      763.45     88.00 o 
   7  10   9        2.86       -6.29     52.92 o 
   8  10   9       20.09      -14.19     58.90 o 
  -8  11   9      516.51      781.73     94.55 o 
  -7  11   9     1289.26     1520.35    130.94 o 
  -6  11   9     1270.72     1489.76    113.60 o 
  -5  11   9      284.11      333.36     43.20 o 
  -4  11   9     1308.13     1355.06     62.04 o 
  -3  11   9     2119.87     2026.67     76.08 o 
  -2  11   9      553.19      705.27     48.12 o 
  -1  11   9       94.08      122.37     19.98 o 
   0  11   9     2773.17     2784.59     83.06 o 
   1  11   9       97.91      115.21     23.13 o 
   2  11   9     1937.37     1931.08     75.14 o 
   3  11   9      875.61      819.63     69.55 o 
   4  11   9     2315.85     2537.57    103.88 o 
   5  11   9     1720.98     1839.61    100.36 o 
   6  11   9      117.59       95.52     55.65 o 
   7  11   9        5.49        5.13     75.10 o 
   8  11   9        1.01       -0.40     61.77 o 
  -8  12   9      465.74      602.46    234.55 o 
  -7  12   9      542.96      536.09    118.29 o 
  -6  12   9        1.21       17.29     55.95 o 
  -5  12   9      430.07      544.44     77.22 o 
  -4  12   9        2.16      -16.11     27.32 o 
  -3  12   9      285.93      371.18     42.02 o 
  -2  12   9     1451.28     1385.43     85.66 o 
  -1  12   9      363.19      387.41     33.76 o 
   0  12   9     4866.45     4718.12     81.01 o 
   1  12   9     2392.40     2367.36     60.63 o 
   2  12   9      781.63      831.08     67.68 o 
   3  12   9     2563.72     2536.27    187.31 o 
   4  12   9      673.33      603.79     53.26 o 
   5  12   9      195.18      279.58     58.97 o 
   6  12   9      460.78      377.50     94.39 o 
   7  12   9      337.76      315.06     74.02 o 
   8  12   9       42.97       44.06     87.47 o 
  -8  13   9      508.96      809.01    117.75 o 
  -7  13   9     2460.90     2633.36    168.63 o 
  -6  13   9       14.92        0.61     40.94 o 
  -5  13   9      220.90      221.46     41.33 o 
  -4  13   9     1356.47     1422.07     73.55 o 
  -3  13   9      932.12      966.35     59.45 o 
  -2  13   9      795.38      700.23     52.55 o 
  -1  13   9     7724.06     7601.51    125.51 o 
   0  13   9       93.82      103.94     25.81 o 
   1  13   9        2.31       -1.97     22.40 o 
   2  13   9     3671.03     3592.50    118.92 o 
   3  13   9       83.26       85.94     46.12 o 
   4  13   9     2673.84     2554.77     91.74 o 
   5  13   9     2185.39     2171.43    116.95 o 
   6  13   9      669.31      640.57     95.38 o 
   7  13   9      114.20       50.44     63.42 o 
   8  13   9       18.75        4.86     63.29 o 
  -8  14   9       48.92      111.09    334.93 o 
  -7  14   9      947.36      752.20    305.45 o 
  -6  14   9       10.63      -24.32     49.50 o 
  -5  14   9      179.37      226.79     46.24 o 
  -4  14   9       96.27       87.51     36.65 o 
  -3  14   9     1018.49     1063.22     63.76 o 
  -2  14   9       88.06       96.76     33.86 o 
  -1  14   9     1846.09     2051.26     67.87 o 
   0  14   9       33.88       13.11     22.19 o 
   1  14   9        7.66       19.30     21.59 o 
   2  14   9       30.39       47.03     40.39 o 
   3  14   9       16.15      -31.39     50.39 o 
   4  14   9       10.87      -44.82     44.82 o 
   5  14   9       41.30       -5.23     68.99 o 
   6  14   9      141.66       53.49     44.16 o 
   7  14   9      100.19       61.33     49.50 o 
   8  14   9      152.31       73.15     70.62 o 
  -7  15   9        7.58       25.79     67.91 o 
  -6  15   9      624.09      560.63     72.35 o 
  -5  15   9      175.57      222.41     43.70 o 
  -4  15   9     2812.20     2622.55     92.18 o 
  -3  15   9       41.70       47.40     35.79 o 
  -2  15   9     1347.49     1326.14     70.60 o 
  -1  15   9     1527.98     1340.60     68.36 o 
   0  15   9     4256.20     4139.66     85.64 o 
   1  15   9       68.22       26.41     30.69 o 
   2  15   9     2698.57     2947.61    110.41 o 
   3  15   9      153.32      387.57     99.17 o 
   4  15   9       72.96       81.54     54.01 o 
   5  15   9       71.71       68.43     44.15 o 
   6  15   9      682.59      606.84     65.49 o 
   7  15   9       57.35       74.11     63.97 o 
  -7  16   9        3.17       89.08     45.60 o 
  -6  16   9       42.46       73.69     42.49 o 
  -5  16   9      442.33      479.78    106.47 o 
  -4  16   9     2879.62     2964.23    135.72 o 
  -3  16   9      475.97      527.69     54.25 o 
  -2  16   9      553.17      667.83     57.72 o 
  -1  16   9     4256.90     4223.17    112.22 o 
   0  16   9       95.50       68.95     25.45 o 
   1  16   9     1719.05     1609.21     71.36 o 
   2  16   9     3145.64     3219.87    134.73 o 
   3  16   9      476.80      306.53     61.97 o 
   4  16   9      270.23      373.30     57.48 o 
   5  16   9      154.14       67.70     46.75 o 
   6  16   9      110.00       41.79     50.52 o 
   7  16   9      445.65      512.11     75.06 o 
  -7  17   9      392.70      439.53     77.44 o 
  -6  17   9       14.89       98.23     68.35 o 
  -5  17   9     1936.40     1961.65     93.89 o 
  -4  17   9      149.52      256.91     88.70 o 
  -3  17   9     3502.00     3398.20    113.61 o 
  -2  17   9     2964.43     2855.19     98.16 o 
  -1  17   9      149.79      164.23     40.05 o 
   0  17   9     1594.15     1591.56     62.12 o 
   1  17   9       44.90       55.76     34.94 o 
   2  17   9       69.79       98.25     46.92 o 
   3  17   9       12.93       24.53     39.99 o 
   4  17   9       41.76       24.61     45.85 o 
   5  17   9      240.52      173.88     53.84 o 
   6  17   9       22.85      -33.99     49.77 o 
   7  17   9      112.80      154.65     57.29 o 
  -6  18   9       31.13      116.07     47.09 o 
  -5  18   9     1379.48     1436.93    168.70 o 
  -4  18   9     1114.88     1112.16     77.54 o 
  -3  18   9     2246.39     2078.83     90.83 o 
  -2  18   9      799.86      703.46     70.89 o 
  -1  18   9     1661.31     1868.00    135.57 o 
   0  18   9      177.99      242.41     51.76 o 
   1  18   9      613.41      686.35     55.59 o 
   2  18   9     1894.40     1811.61    142.15 o 
   3  18   9      593.98      662.85     92.21 o 
   4  18   9      128.93       26.56     89.18 o 
   5  18   9       11.75       11.67     49.66 o 
   6  18   9      672.38      724.43     87.17 o 
  -6  19   9       96.98      269.11     76.34 o 
  -5  19   9      104.80      114.04     48.16 o 
  -4  19   9       40.51       53.99     42.19 o 
  -3  19   9      268.70      242.07     49.16 o 
  -2  19   9     1415.20     1568.70    103.75 o 
  -1  19   9      221.32      295.89     66.16 o 
   0  19   9        6.65      231.76    225.22 o 
   1  19   9      683.72      764.08     73.35 o 
   2  19   9     1130.27     1135.30     89.17 o 
   3  19   9        3.02       71.18     51.52 o 
   4  19   9        0.36      -13.74     46.38 o 
   5  19   9      184.06      283.00     66.85 o 
   6  19   9      867.63      865.98     94.08 o 
  -6  20   9       99.15      183.09     73.09 o 
  -5  20   9      925.75      945.32     80.71 o 
  -4  20   9       29.79       44.00     44.24 o 
  -3  20   9      347.25      377.64     56.59 o 
  -2  20   9       29.00       -1.16     38.62 o 
  -1  20   9     1295.37     1343.10     93.73 o 
   0  20   9      335.12      355.11     90.93 o 
   1  20   9      182.64      148.94     50.55 o 
   2  20   9      111.98      140.24     57.86 o 
   3  20   9      743.97      738.58     81.30 o 
   4  20   9      403.45      321.02     69.05 o 
   5  20   9      774.13      803.44     91.00 o 
  -5  21   9      793.84      904.68     80.89 o 
  -4  21   9      310.36      342.33     92.08 o 
  -3  21   9      436.33      420.59     59.40 o 
  -2  21   9        4.97       84.65     53.68 o 
  -1  21   9       70.86       63.95     53.27 o 
   0  21   9       82.61       40.90     65.43 o 
   1  21   9        3.68     -108.09    108.09 o 
   2  21   9     1958.31     2182.17    122.92 o 
   3  21   9       11.73       21.09     76.24 o 
   4  21   9      738.65      755.95    135.43 o 
   5  21   9      208.50      201.92     65.95 o 
  -4  22   9     1508.32     1590.33     99.78 o 
  -3  22   9     1057.62     1070.04     84.03 o 
  -2  22   9       34.77       -7.27     64.08 o 
  -1  22   9      462.91      427.15     67.42 o 
   0  22   9      858.93     1100.12    182.33 o 
   1  22   9      681.25      575.67    177.78 o 
   2  22   9      586.66      531.43     74.82 o 
   3  22   9      449.64      509.52     83.86 o 
   4  22   9      696.11      896.56     95.17 o 
  -3  23   9        1.27      -31.11     57.73 o 
  -2  23   9      314.88      187.26     53.07 o 
  -1  23   9       30.75        1.90     95.04 o 
   0  23   9      310.14      196.44    145.87 o 
   1  23   9      323.97      379.91    166.12 o 
   2  23   9       66.24      168.72     63.05 o 
   3  23   9       73.08      153.56     63.17 o 
  -2  24   9       90.53      116.82     59.23 o 
  -1  24   9      879.11      929.14    117.26 o 
   0  24   9        4.06       52.65    128.83 o 
   1  24   9      838.46      814.32    202.11 o 
   2  24   9      170.29        2.09    143.23 o 
  -9   0  10     3339.23     3298.94    297.41 o 
  -8   0  10      544.59      620.82    125.43 o 
  -7   0  10     2577.58     2638.92    162.27 o 
  -6   0  10     1188.60     1329.15    259.54 o 
  -5   0  10     6136.43     6057.47    146.51 o 
  -4   0  10    10999.09    10450.12    150.37 o 
  -3   0  10     1421.69     1515.35     62.62 o 
  -2   0  10     2581.34     2616.52     79.81 o 
  -1   0  10     9212.12     9315.26    112.87 o 
   0   0  10     7116.08     6373.71    105.12 o 
   1   0  10     8084.40     7685.82    115.93 o 
   2   0  10     2056.55     2066.62     78.68 o 
   3   0  10     2198.25     2101.15     99.83 o 
   4   0  10    14712.61    15599.76   1184.04 o 
   5   0  10       52.11        4.25     79.54 o 
   6   0  10     1918.22     1901.88    129.81 o 
   7   0  10     3386.54     3273.37    169.33 o 
   8   0  10     2360.63     2612.38    165.80 o 
   9   0  10        2.07      -26.31     59.44 o 
  -9   1  10      784.40      837.40    134.97 o 
  -8   1  10      998.49     1000.83     84.01 o 
  -7   1  10      219.96      174.87     48.28 o 
  -6   1  10      822.93      836.32     70.33 o 
  -5   1  10      179.85      181.14     49.30 o 
  -4   1  10      495.30      632.01     33.48 o 
  -3   1  10       13.80        7.25     15.89 o 
  -2   1  10    15073.14    16267.14    147.87 o 
  -1   1  10       66.50       17.28      9.93 o 
   0   1  10     6072.73     6299.65     69.72 o 
   1   1  10      133.79      149.95     14.73 o 
   2   1  10      890.74      910.13     39.07 o 
   3   1  10     5495.86     5395.92    101.91 o 
   4   1  10      378.06      466.64     77.14 o 
   5   1  10      760.47      693.14     62.94 o 
   6   1  10      172.83       91.80     31.59 o 
   7   1  10       51.65      -24.91     63.41 o 
   8   1  10       31.60      -28.36     38.81 o 
   9   1  10      302.35      314.39     64.25 o 
  -9   2  10     2193.21     2479.88    192.48 o 
  -8   2  10        0.24       46.67     54.69 o 
  -7   2  10     1641.31     1481.11     96.32 o 
  -6   2  10     1078.70     1014.62     67.26 o 
  -5   2  10     1218.72     1270.78     51.13 o 
  -4   2  10     3380.50     3309.90     70.38 o 
  -3   2  10     2432.72     2411.84     46.81 o 
  -2   2  10       93.66      195.16     18.49 o 
  -1   2  10     3327.24     3455.07     45.69 o 
   0   2  10     2156.41     2116.66     37.50 o 
   1   2  10     8064.05     7912.02    163.46 o 
   2   2  10     7764.19     7207.81    105.19 o 
   3   2  10      652.02      609.35     41.59 o 
   4   2  10    14456.94    14116.01    217.67 o 
   5   2  10     1386.77     1245.10     81.34 o 
   6   2  10     3791.76     3720.45    130.43 o 
   7   2  10       20.43      -21.28     35.19 o 
   8   2  10     2049.82     2120.13    176.95 o 
   9   2  10      557.66      386.99     66.93 o 
  -9   3  10       82.10      143.51     70.87 o 
  -8   3  10       42.26       51.14     60.31 o 
  -7   3  10        1.88      -34.23     35.60 o 
  -6   3  10     6374.85     6137.05    150.84 o 
  -5   3  10      552.99      571.73     49.87 o 
  -4   3  10       10.29      -14.90     20.72 o 
  -3   3  10     1593.92     1567.44     35.04 o 
  -2   3  10     4043.07     3776.68     62.78 o 
  -1   3  10     1473.38     1685.47     40.69 o 
   0   3  10      843.67      761.59     25.54 o 
   1   3  10     8949.02     8574.60     90.03 o 
   2   3  10        2.60       15.17     16.34 o 
   3   3  10      404.42      514.57     39.15 o 
   4   3  10       82.38       97.85     29.91 o 
   5   3  10      256.41      206.92     37.31 o 
   6   3  10        2.64        1.49     31.93 o 
   7   3  10       33.13       41.41     38.67 o 
   8   3  10      397.13      369.13     69.06 o 
   9   3  10      728.59      778.09     83.78 o 
  -9   4  10      217.63      239.16    117.21 o 
  -8   4  10      364.85      301.04     93.51 o 
  -7   4  10     3044.56     2817.79    177.05 o 
  -6   4  10     4034.10     3929.95    115.86 o 
  -5   4  10     1638.51     1505.57     72.42 o 
  -4   4  10     2265.07     2259.79     91.48 o 
  -3   4  10    12573.01    12667.84    139.99 o 
  -2   4  10     8624.24     8413.50    106.54 o 
  -1   4  10     1426.36     1506.97     27.68 o 
   0   4  10     3486.03     3824.37     53.38 o 
   1   4  10    18735.84    18212.07    159.74 o 
   2   4  10    20389.25    20533.66    270.94 o 
   3   4  10     4035.07     4170.46    145.70 o 
   4   4  10      898.84      876.81     64.44 o 
   5   4  10     1102.89      969.08     73.17 o 
   6   4  10     3261.21     3149.18    109.83 o 
   7   4  10        0.36       26.78     27.76 o 
   8   4  10      453.62      511.22     83.23 o 
   9   4  10      187.51      118.79     65.48 o 
  -9   5  10      857.16      780.63    133.07 o 
  -8   5  10      100.66       83.38     77.56 o 
  -7   5  10      707.12      761.98     93.20 o 
  -6   5  10     1408.47     1366.08     77.12 o 
  -5   5  10      787.40      842.56     60.48 o 
  -4   5  10     8071.42     8110.15    157.48 o 
  -3   5  10     5545.28     5434.41     92.18 o 
  -2   5  10    25860.69    26976.58    284.47 o 
  -1   5  10      324.87      239.42     23.06 o 
   0   5  10     7801.25     8435.79     96.80 o 
   1   5  10     9485.94     9097.36    103.40 o 
   2   5  10        4.78       -2.90     23.87 o 
   3   5  10     2671.27     2748.25     90.53 o 
   4   5  10      530.01      459.16     55.95 o 
   5   5  10       18.61       41.72     38.02 o 
   6   5  10      141.61      219.71     56.93 o 
   7   5  10     1363.61     1501.23    210.82 o 
   8   5  10      199.42      206.49     66.47 o 
   9   5  10      374.83      429.59     84.48 o 
  -9   6  10       70.58       46.79     89.00 o 
  -8   6  10      104.73       73.32     81.25 o 
  -7   6  10      636.61      618.87     78.49 o 
  -6   6  10        6.16       13.78     38.77 o 
  -5   6  10     1386.85     1349.94     72.41 o 
  -4   6  10      112.61      120.44     23.80 o 
  -3   6  10      282.32      341.31     27.37 o 
  -2   6  10     6244.55     6104.31     90.84 o 
  -1   6  10      855.47      757.05     27.54 o 
   0   6  10      826.34      694.20     30.03 o 
   1   6  10     3044.42     3016.02     56.02 o 
   2   6  10     1589.34     1454.41     51.71 o 
   3   6  10      179.51      214.22     37.43 o 
   4   6  10       21.65       46.98     29.00 o 
   5   6  10       66.58      109.40     45.10 o 
   6   6  10      780.80      788.86     83.39 o 
   7   6  10     1372.72     1614.50    121.63 o 
   8   6  10       59.22       60.02     46.25 o 
   9   6  10       37.38       28.35     62.75 o 
  -9   7  10       59.04       30.58    112.61 o 
  -8   7  10     2336.82     2428.96    194.27 o 
  -7   7  10      120.67      221.67    108.62 o 
  -6   7  10      847.66      916.24     82.84 o 
  -5   7  10       23.17       81.78     38.38 o 
  -4   7  10     7569.71     7372.21    121.10 o 
  -3   7  10     1374.55     1309.76     49.99 o 
  -2   7  10     1659.70     1678.64     51.01 o 
  -1   7  10     8069.51     7855.38     89.48 o 
   0   7  10     1150.15     1091.39     36.76 o 
   1   7  10    10492.42    10348.37    122.39 o 
   2   7  10      106.86      130.55     24.70 o 
   3   7  10     5655.94     5370.70    179.61 o 
   4   7  10        6.06      138.25     84.88 o 
   5   7  10     2459.80     2492.47     83.87 o 
   6   7  10     1339.12     1270.50    193.32 o 
   7   7  10     2656.27     2598.90    138.61 o 
   8   7  10       25.38      119.87     57.72 o 
   9   7  10     1080.39      884.09    108.25 o 
  -9   8  10      390.23      364.28    197.52 o 
  -8   8  10      522.22      574.11     81.71 o 
  -7   8  10     1351.66     1471.76    160.09 o 
  -6   8  10        6.70      -25.21     47.83 o 
  -5   8  10       97.56      153.33     45.73 o 
  -4   8  10     1157.24     1212.64     46.34 o 
  -3   8  10       20.34       13.35     21.42 o 
  -2   8  10     1245.85     1311.18     50.95 o 
  -1   8  10     4267.16     4249.43     61.29 o 
   0   8  10     2647.49     2632.69     52.89 o 
   1   8  10     3640.15     3410.07     63.96 o 
   2   8  10      220.07      180.84     39.02 o 
   3   8  10     1813.16     1732.50    147.37 o 
   4   8  10      442.69      382.37     52.73 o 
   5   8  10      290.77      296.47     41.49 o 
   6   8  10      456.63      428.18     78.41 o 
   7   8  10     2751.68     3049.26    148.26 o 
   8   8  10      173.96       95.92     68.46 o 
   9   8  10       22.23       35.29     65.12 o 
  -9   9  10      124.53      145.07    161.12 o 
  -8   9  10      471.03      700.77    161.72 o 
  -7   9  10      881.64      839.38    156.91 o 
  -6   9  10      674.68      635.99     79.09 o 
  -5   9  10     1952.71     2019.27    106.96 o 
  -4   9  10     2929.78     2924.17    106.49 o 
  -3   9  10      365.68      395.29     33.22 o 
  -2   9  10     1253.17     1241.54     52.92 o 
  -1   9  10     6472.92     6385.87     82.07 o 
   0   9  10     6145.29     6126.68     89.54 o 
   1   9  10       45.05       69.20     21.81 o 
   2   9  10     2661.89     2749.41     75.51 o 
   3   9  10      575.26      640.61     79.22 o 
   4   9  10     3321.22     3063.77    114.06 o 
   5   9  10     1036.47     1061.63     66.56 o 
   6   9  10       27.77       -0.25     46.42 o 
   7   9  10      353.37      399.87     90.48 o 
   8   9  10      407.47      395.52     83.22 o 
   9   9  10      841.90      964.41    140.28 o 
  -9  10  10      170.66      130.36    140.41 o 
  -8  10  10       75.09       72.47     58.27 o 
  -7  10  10      434.45      418.12    101.71 o 
  -6  10  10       29.63      -17.17     63.86 o 
  -5  10  10       41.30       71.23     32.17 o 
  -4  10  10      600.00      539.92     40.80 o 
  -3  10  10      367.14      484.65     38.35 o 
  -2  10  10       49.09       58.83     25.94 o 
  -1  10  10     2776.31     2811.25     53.49 o 
   0  10  10      247.94      252.33     27.46 o 
   1  10  10     2085.46     2123.43     70.26 o 
   2  10  10       39.20      -10.15     29.82 o 
   3  10  10      179.52      269.41     50.27 o 
   4  10  10     1744.54     1689.42    140.07 o 
   5  10  10       27.03      -41.85     43.40 o 
   6  10  10      492.90      516.78     78.79 o 
   7  10  10      223.60      145.24     62.36 o 
   8  10  10        3.78        5.05    116.17 o 
  -8  11  10      476.75      462.31    125.81 o 
  -7  11  10      459.85      475.33     78.73 o 
  -6  11  10        4.66      -37.28     54.76 o 
  -5  11  10      856.61     1003.42     72.62 o 
  -4  11  10      195.89      226.95     34.35 o 
  -3  11  10      244.45      251.01     37.24 o 
  -2  11  10      133.39      111.02     30.32 o 
  -1  11  10     2020.63     2014.36     49.18 o 
   0  11  10      241.78      194.65     24.42 o 
   1  11  10       89.04       81.03     23.45 o 
   2  11  10        5.09       -2.36     28.32 o 
   3  11  10     4359.78     4221.23    185.88 o 
   4  11  10     2259.67     2139.15    145.24 o 
   5  11  10     1549.46     1563.71    112.38 o 
   6  11  10       45.22       77.38     54.72 o 
   7  11  10      431.71      437.54     86.49 o 
   8  11  10        1.11       42.86     61.06 o 
  -8  12  10       63.65      -10.26     67.71 o 
  -7  12  10     2497.06     2204.69    130.35 o 
  -6  12  10       60.02       25.20     50.60 o 
  -5  12  10     3534.38     3264.47    128.99 o 
  -4  12  10      812.37      789.54     54.47 o 
  -3  12  10      673.94      975.47    113.01 o 
  -2  12  10      560.64      558.63     47.97 o 
  -1  12  10      344.90      278.10     31.53 o 
   0  12  10        8.73        4.96     20.33 o 
   1  12  10     1232.18     1251.37     47.87 o 
   2  12  10       79.32       47.64     35.07 o 
   3  12  10     3197.25     3076.76    115.07 o 
   4  12  10      809.25      934.32     79.26 o 
   5  12  10     2249.19     2504.84    118.73 o 
   6  12  10     1179.90     1052.47     75.87 o 
   7  12  10       55.58      118.94     60.69 o 
   8  12  10        6.78       58.97     63.45 o 
  -8  13  10     1082.80     1438.40    197.33 o 
  -7  13  10      977.32     1134.98    173.23 o 
  -6  13  10        2.81       40.90     41.01 o 
  -5  13  10     1199.00     1254.05     69.81 o 
  -4  13  10      231.09      267.38     41.51 o 
  -3  13  10      854.84      912.10     59.38 o 
  -2  13  10      157.31      253.61     62.76 o 
  -1  13  10      625.04      634.31     52.08 o 
   0  13  10       17.18       22.04     21.39 o 
   1  13  10     1019.52     1028.75     46.36 o 
   2  13  10      875.40      858.30     71.20 o 
   3  13  10       89.43      188.78     49.46 o 
   4  13  10      732.50      657.00     72.85 o 
   5  13  10       57.41       47.62     43.85 o 
   6  13  10        6.50        6.22     49.32 o 
   7  13  10        2.58      -43.43     58.86 o 
   8  13  10      675.87      739.36    105.53 o 
  -8  14  10       46.80      -16.29     89.95 o 
  -7  14  10      614.57      667.54    117.66 o 
  -6  14  10      102.83       97.17    155.33 o 
  -5  14  10      988.55     1162.64     71.12 o 
  -4  14  10       91.61       69.24     35.75 o 
  -3  14  10     1068.02     1079.27     76.95 o 
  -2  14  10     3753.48     3761.37    102.37 o 
  -1  14  10      574.20      535.45     50.38 o 
   0  14  10      452.50      446.36     34.92 o 
   1  14  10      265.22      278.52     31.11 o 
   2  14  10     2368.33     2243.47     88.14 o 
   3  14  10     2685.07     2636.76    111.87 o 
   4  14  10       24.50       -4.90     49.91 o 
   5  14  10       47.83       46.81     51.56 o 
   6  14  10      512.81      474.80     64.12 o 
   7  14  10      356.93      414.26     66.18 o 
  -7  15  10      588.87      674.86    155.12 o 
  -6  15  10        1.20       12.45     44.60 o 
  -5  15  10      266.40      365.09     49.43 o 
  -4  15  10     1476.30     1630.89    156.64 o 
  -3  15  10        1.09      -30.98     32.07 o 
  -2  15  10      343.52      324.75     44.99 o 
  -1  15  10     1919.33     2108.30     82.26 o 
   0  15  10      469.69      460.14     35.31 o 
   1  15  10     1643.60     1544.04     68.98 o 
   2  15  10     2608.72     2435.23    102.25 o 
   3  15  10       28.82       93.01     50.27 o 
   4  15  10       59.36      -32.06     60.51 o 
   5  15  10       76.72      105.00     57.02 o 
   6  15  10       33.41      -24.18     45.00 o 
   7  15  10       26.87       38.29     42.55 o 
  -7  16  10      691.11      637.19     77.29 o 
  -6  16  10       10.05       14.19     42.48 o 
  -5  16  10      327.18      373.87     92.46 o 
  -4  16  10      754.55      715.79     93.62 o 
  -3  16  10     1421.88     1406.60     78.54 o 
  -2  16  10     1071.04      988.33     77.48 o 
  -1  16  10      572.99      643.98     86.62 o 
   0  16  10      134.17      137.13     35.32 o 
   1  16  10      108.76      187.89     37.86 o 
   2  16  10     3609.30     3417.36    218.13 o 
   3  16  10      736.63      760.76     73.04 o 
   4  16  10      204.98      175.27     62.20 o 
   5  16  10       65.06       48.43     57.05 o 
   6  16  10      206.32       99.67     63.43 o 
   7  16  10       60.81       27.14     44.80 o 
  -7  17  10       33.37       78.14    121.77 o 
  -6  17  10      162.38      172.46     49.72 o 
  -5  17  10       91.47       56.97     42.60 o 
  -4  17  10     2708.15     2820.97    101.69 o 
  -3  17  10       39.92       12.26     35.95 o 
  -2  17  10        6.37       29.76     37.20 o 
  -1  17  10     4653.16     4553.97    119.66 o 
   0  17  10      248.80      311.29     57.43 o 
   1  17  10     1948.07     1850.01     76.74 o 
   2  17  10      551.31      537.14     99.89 o 
   3  17  10     3900.42     3892.37    136.59 o 
   4  17  10       33.37       44.59     47.38 o 
   5  17  10      333.81      289.61     61.77 o 
   6  17  10     1344.64     1317.27    113.73 o 
   7  17  10      824.96      680.31    136.91 o 
  -6  18  10      232.01      122.42     79.27 o 
  -5  18  10      128.45      124.23     47.37 o 
  -4  18  10       16.89       11.86     41.35 o 
  -3  18  10      585.14      538.83     59.13 o 
  -2  18  10      106.04      121.52     44.23 o 
  -1  18  10      292.85      222.74     46.00 o 
   0  18  10     1549.51     1566.23    128.55 o 
   1  18  10       16.76       52.36     40.38 o 
   2  18  10        1.28       11.73     43.40 o 
   3  18  10      589.47      693.88     76.06 o 
   4  18  10       21.39       50.72     49.49 o 
   5  18  10       10.86        0.14     53.12 o 
   6  18  10        4.52       11.59     49.65 o 
  -6  19  10      249.92      277.99     58.40 o 
  -5  19  10      200.22      188.90     53.52 o 
  -4  19  10     1366.36     1306.97     86.61 o 
  -3  19  10      504.70      554.72     61.42 o 
  -2  19  10      441.81      385.37     54.64 o 
  -1  19  10      951.22      994.52     80.29 o 
   0  19  10      798.11      832.53     98.00 o 
   1  19  10     1198.02     1355.62     90.30 o 
   2  19  10      375.20      383.23     60.86 o 
   3  19  10     1008.16     1061.05    127.25 o 
   4  19  10      550.26      424.33     80.31 o 
   5  19  10      469.88      387.37    103.50 o 
   6  19  10      249.18      191.45     67.59 o 
  -5  20  10      237.67      167.35     54.81 o 
  -4  20  10      175.63      269.85     62.35 o 
  -3  20  10      387.74      498.38     62.34 o 
  -2  20  10     1067.20     1042.44     84.50 o 
  -1  20  10       10.09       29.75     46.80 o 
   0  20  10     1149.38     1164.56    111.81 o 
   1  20  10       25.13      -51.41     55.61 o 
   2  20  10     1207.90     1161.17     91.50 o 
   3  20  10      262.14      222.23     61.32 o 
   4  20  10       14.32       72.07     54.68 o 
   5  20  10       95.51      164.22     62.01 o 
  -5  21  10       49.70       37.08     50.41 o 
  -4  21  10       29.66       72.37     49.44 o 
  -3  21  10      198.41      200.72     52.69 o 
  -2  21  10     1224.83     1389.85     98.51 o 
  -1  21  10      122.88       97.05     53.68 o 
   0  21  10     1017.52     1011.77    177.33 o 
   1  21  10      672.97      742.23    184.76 o 
   2  21  10      356.42      386.20     70.46 o 
   3  21  10      249.57      220.31     64.87 o 
   4  21  10      101.69      139.76     91.08 o 
   5  21  10     1769.56     1900.93    185.51 o 
  -4  22  10      251.71      327.31     59.94 o 
  -3  22  10       63.77       79.04     47.67 o 
  -2  22  10      128.89      193.92     63.79 o 
  -1  22  10      369.46      385.85     92.76 o 
   0  22  10      561.62      686.48    183.24 o 
   1  22  10      174.54      143.31    129.91 o 
   2  22  10     1383.57     1168.52    119.34 o 
   3  22  10     1265.79     1325.70    105.84 o 
   4  22  10      318.18      280.98     71.02 o 
  -3  23  10      844.24     1001.49    157.24 o 
  -2  23  10      241.31      270.48     68.33 o 
  -1  23  10        1.70      -63.54     83.24 o 
   0  23  10      105.98      222.61    147.21 o 
   1  23  10      370.47      288.06    154.86 o 
   2  23  10      821.87      618.91    178.20 o 
   3  23  10       26.68      -70.87     85.48 o 
  -2  24  10      384.82      503.58     89.82 o 
  -1  24  10     1486.66     1648.49    145.29 o 
   0  24  10     1317.27     1269.03    230.78 o 
   1  24  10      402.03      133.12    143.58 o 
   2  24  10      324.46      416.04    171.80 o 
  -9   1  11     1094.83     1098.49    146.52 o 
  -8   1  11      516.55      486.27     64.11 o 
  -7   1  11     7907.67     7358.25    185.46 o 
  -6   1  11     5430.04     5430.03    148.95 o 
  -5   1  11     4881.05     4680.74    116.68 o 
  -4   1  11      198.13      167.11     23.03 o 
  -3   1  11    12730.59    12615.66    126.30 o 
  -2   1  11    13574.63    13865.00    132.77 o 
  -1   1  11     8601.70     8606.55     77.80 o 
   0   1  11     4157.77     4264.12     66.87 o 
   1   1  11    29229.17    29813.34    235.73 o 
   2   1  11    11154.61    11015.16    140.48 o 
   3   1  11    11106.69    11110.63    161.31 o 
   4   1  11        4.11       13.97     22.66 o 
   5   1  11     4837.27     4833.20    125.92 o 
   6   1  11      123.48       95.48     39.02 o 
   7   1  11       14.96       -2.77     34.79 o 
   8   1  11      135.84       74.88     49.00 o 
   9   1  11      318.31      272.86     58.58 o 
  -9   2  11     1105.67      947.00    108.88 o 
  -8   2  11        9.61        1.38     56.97 o 
  -7   2  11      210.02      228.89     53.71 o 
  -6   2  11      726.76      773.48     70.78 o 
  -5   2  11     1165.59     1070.98     58.64 o 
  -4   2  11      794.44      737.06     50.94 o 
  -3   2  11      417.04      400.56     20.14 o 
  -2   2  11     1708.28     1906.49     38.71 o 
  -1   2  11      176.47      240.05     16.43 o 
   0   2  11    18039.66    18020.14    150.11 o 
   1   2  11      153.04      165.35     17.99 o 
   2   2  11      666.58      599.33     40.10 o 
   3   2  11      167.99      229.91     31.21 o 
   4   2  11     2982.22     3012.47     92.02 o 
   5   2  11        1.10        8.44     28.66 o 
   6   2  11      363.94      312.02     49.60 o 
   7   2  11       22.10      -27.49     27.49 o 
   8   2  11      843.74      842.29     80.07 o 
   9   2  11      597.88      711.99     82.78 o 
  -9   3  11       74.07       82.67     77.90 o 
  -8   3  11     2987.99     2776.12    150.50 o 
  -7   3  11      939.79      988.08     81.79 o 
  -6   3  11      100.15      135.82     36.32 o 
  -5   3  11     1985.40     1944.07    107.06 o 
  -4   3  11     2527.54     2488.10     97.81 o 
  -3   3  11     6157.44     5922.59     82.81 o 
  -2   3  11       64.26       98.71     19.52 o 
  -1   3  11      767.07      669.26     22.03 o 
   0   3  11      427.06      368.76     18.94 o 
   1   3  11     6489.46     5837.93     71.57 o 
   2   3  11     1125.52     1196.63     58.32 o 
   3   3  11     7479.88     7255.59    124.74 o 
   4   3  11      625.48      568.78     51.25 o 
   5   3  11     3278.45     3268.36    115.23 o 
   6   3  11      160.80      128.51     39.48 o 
   7   3  11      783.25      725.08     80.32 o 
   8   3  11      302.90      289.56     57.78 o 
   9   3  11       24.09       -1.27     44.91 o 
  -9   4  11      208.18      217.55     76.87 o 
  -8   4  11       47.72       61.84     63.79 o 
  -7   4  11       34.48       44.14     64.03 o 
  -6   4  11       29.25       78.07     50.62 o 
  -5   4  11     2994.88     2936.57     97.19 o 
  -4   4  11     1033.73     1016.30     59.93 o 
  -3   4  11     3020.57     2932.52     57.67 o 
  -2   4  11     6833.17     6804.30     96.06 o 
  -1   4  11       53.54      110.35     12.01 o 
   0   4  11     2327.09     2134.77     38.92 o 
   1   4  11     1418.47     1597.62     37.98 o 
   2   4  11     1862.14     1806.31     46.52 o 
   3   4  11      571.39      625.83     51.73 o 
   4   4  11     1568.09     1450.33     85.28 o 
   5   4  11     1415.73     1184.33     94.55 o 
   6   4  11      437.04      277.78     57.01 o 
   7   4  11      306.70      294.31     55.04 o 
   8   4  11     3001.74     3284.26    156.36 o 
   9   4  11        3.66       -3.05     58.11 o 
  -9   5  11     1781.83     1926.29    151.98 o 
  -8   5  11      317.79      248.74    125.83 o 
  -7   5  11     1187.87     1051.08    132.99 o 
  -6   5  11      222.44      235.56     43.39 o 
  -5   5  11     1320.65     1307.62     70.59 o 
  -4   5  11     1977.98     2049.57     78.41 o 
  -3   5  11     1498.76     1403.42     45.05 o 
  -2   5  11       28.11       48.78     21.30 o 
  -1   5  11     7341.65     7307.77     73.43 o 
   0   5  11     6420.62     6565.31     76.26 o 
   1   5  11      584.03      496.18     24.93 o 
   2   5  11      350.82      367.57     27.12 o 
   3   5  11     1991.44     1978.29     95.89 o 
   4   5  11       12.34       22.53     33.69 o 
   5   5  11      497.95      511.36     99.49 o 
   6   5  11        1.80       32.36     46.55 o 
   7   5  11     2144.90     2094.58    128.90 o 
   8   5  11       13.38       33.20     39.97 o 
   9   5  11      126.22      114.08     62.45 o 
  -9   6  11      792.38      783.93    134.74 o 
  -8   6  11      153.22      214.31     92.19 o 
  -7   6  11      247.56      288.68     59.47 o 
  -6   6  11     1333.79     1250.65     94.51 o 
  -5   6  11     1494.45     1500.41     92.96 o 
  -4   6  11     3428.44     3560.40    170.37 o 
  -3   6  11     2665.60     2588.77     65.58 o 
  -2   6  11    14992.06    14780.83    170.20 o 
  -1   6  11     2462.20     2638.88     65.88 o 
   0   6  11      560.91      535.55     28.44 o 
   1   6  11       13.28      -14.44     14.44 o 
   2   6  11     6590.15     6644.27    130.09 o 
   3   6  11     1331.96     1352.58     72.19 o 
   4   6  11      264.04      305.32    102.90 o 
   5   6  11      460.71      495.76    133.78 o 
   6   6  11     2056.36     2269.68    127.37 o 
   7   6  11     1081.17     1053.44    101.16 o 
   8   6  11      880.29      869.85     99.93 o 
   9   6  11      398.57      264.71     76.97 o 
  -9   7  11        1.58       57.27     86.38 o 
  -8   7  11       42.78       62.10     82.42 o 
  -7   7  11     2624.04     2725.62    201.56 o 
  -6   7  11      542.26      560.94     70.01 o 
  -5   7  11     1580.66     1555.84     78.19 o 
  -4   7  11      574.44      562.60     37.52 o 
  -3   7  11     1065.67     1071.82     47.87 o 
  -2   7  11        1.89       35.02     23.24 o 
  -1   7  11     5432.40     5265.31     78.59 o 
   0   7  11        0.13       -3.97     16.81 o 
   1   7  11       55.41       -1.16     18.42 o 
   2   7  11     1812.74     1890.91     63.42 o 
   3   7  11     1117.34     1286.57     86.46 o 
   4   7  11     3890.13     3638.13    129.29 o 
   5   7  11      420.01      373.87     45.23 o 
   6   7  11      114.22      163.29     54.00 o 
   7   7  11      674.20      670.27     86.67 o 
   8   7  11      927.87      836.21    104.54 o 
   9   7  11      691.18      628.99    108.15 o 
  -9   8  11        7.24      -15.57     86.63 o 
  -8   8  11       43.21       54.88     83.21 o 
  -7   8  11     1421.88     1430.71    109.81 o 
  -6   8  11       30.62      118.20     48.53 o 
  -5   8  11     2273.21     2188.68    125.25 o 
  -4   8  11      948.78      982.87     58.61 o 
  -3   8  11     1658.59     1613.75     57.50 o 
  -2   8  11     5350.09     5253.71     97.31 o 
  -1   8  11     1558.24     1575.73     41.52 o 
   0   8  11     8666.88     8817.61    106.92 o 
   1   8  11       23.27      -18.89     20.04 o 
   2   8  11     1018.38      990.36     45.85 o 
   3   8  11       32.50        3.48     41.57 o 
   4   8  11     1118.60     1062.43     85.43 o 
   5   8  11      313.05      328.73     71.18 o 
   6   8  11     2550.60     2849.46    145.84 o 
   7   8  11      186.20      101.40     56.91 o 
   8   8  11      140.28      150.09     80.58 o 
   9   8  11      292.88      115.26     82.65 o 
  -9   9  11      175.46      216.59    128.67 o 
  -8   9  11      400.41      376.26    184.42 o 
  -7   9  11      948.21      858.47     90.02 o 
  -6   9  11       18.54       40.06     80.22 o 
  -5   9  11       88.90      202.10     34.34 o 
  -4   9  11      990.35      955.92     64.66 o 
  -3   9  11     2431.50     2311.73     64.09 o 
  -2   9  11       63.64       99.42     28.26 o 
  -1   9  11      133.22      136.19     18.21 o 
   0   9  11      204.64      179.00     25.87 o 
   1   9  11      437.26      523.32     32.66 o 
   2   9  11      350.41      329.06     31.65 o 
   3   9  11     1168.20     1281.46    107.22 o 
   4   9  11     2710.02     2901.34    240.04 o 
   5   9  11      140.00      217.96     57.31 o 
   6   9  11     1253.56     1106.51    102.82 o 
   7   9  11       84.54      112.97     60.84 o 
   8   9  11      620.70      613.70     93.03 o 
  -8  10  11      685.35      673.71     88.50 o 
  -7  10  11     2059.29     2049.23    166.21 o 
  -6  10  11      375.98      346.96     68.09 o 
  -5  10  11      574.91      549.13     75.23 o 
  -4  10  11     4132.51     3867.09     88.24 o 
  -3  10  11      169.87      157.81     32.40 o 
  -2  10  11      375.08      404.37     38.04 o 
  -1  10  11     4126.29     4044.65     65.32 o 
   0  10  11     3926.01     3799.53     72.61 o 
   1  10  11     2227.46     2295.86     59.27 o 
   2  10  11      354.02      400.02     46.35 o 
   3  10  11     1864.14     1835.55     80.00 o 
   4  10  11      264.77      232.47    130.53 o 
   5  10  11     1583.91     1514.06    108.28 o 
   6  10  11      411.61      309.27     69.30 o 
   7  10  11       43.06      110.43     59.43 o 
   8  10  11      109.64       98.34     63.95 o 
  -8  11  11       98.52       58.05     88.34 o 
  -7  11  11      177.72      171.32     63.83 o 
  -6  11  11      251.76      190.64     63.20 o 
  -5  11  11     1340.78     1384.95     78.71 o 
  -4  11  11       10.23       90.20     31.50 o 
  -3  11  11     5180.18     5041.80    128.67 o 
  -2  11  11      217.54      208.78     35.92 o 
  -1  11  11       43.49       22.81     29.75 o 
   0  11  11      147.90      175.47     24.62 o 
   1  11  11      512.11      480.52     34.26 o 
   2  11  11        0.48       57.77     58.06 o 
   3  11  11     5635.40     5651.57    152.57 o 
   4  11  11      206.28      113.22     83.17 o 
   5  11  11     1914.67     2027.84    169.43 o 
   6  11  11      512.57      489.85     59.17 o 
   7  11  11       60.76       86.88     65.23 o 
   8  11  11       32.63       54.41     61.51 o 
  -8  12  11      561.80      705.96    111.68 o 
  -7  12  11        5.47       52.87     55.38 o 
  -6  12  11      406.81      412.01     53.44 o 
  -5  12  11      168.87      250.20     32.95 o 
  -4  12  11      911.67      878.06     58.39 o 
  -3  12  11       93.41      124.37     34.33 o 
  -2  12  11        4.09      -27.96     27.96 o 
  -1  12  11       75.43      128.02     37.01 o 
   0  12  11     1179.50     1096.07     45.86 o 
   1  12  11      483.33      545.50     37.15 o 
   2  12  11     4791.94     4587.39    262.79 o 
   3  12  11      328.55      352.38     56.73 o 
   4  12  11      819.48      864.74     78.51 o 
   5  12  11      186.76       60.92     84.23 o 
   6  12  11      262.30      274.31     54.97 o 
   7  12  11        8.46       61.43     56.72 o 
   8  12  11       95.20      137.34     69.06 o 
  -8  13  11      850.00     1137.41    165.83 o 
  -7  13  11        4.32       72.45     96.50 o 
  -6  13  11        7.73       49.09     44.61 o 
  -5  13  11     3852.66     3677.77    118.85 o 
  -4  13  11      341.94      432.13     49.25 o 
  -3  13  11       12.77       19.05     32.01 o 
  -2  13  11        4.86       51.00     33.12 o 
  -1  13  11     9549.81     9388.71    166.50 o 
   0  13  11     1252.01     1255.44     49.12 o 
   1  13  11     2039.45     1984.63     57.30 o 
   2  13  11     2995.60     2872.63    128.34 o 
   3  13  11      997.09     1055.57     81.67 o 
   4  13  11      751.94      915.08     80.81 o 
   5  13  11       73.46      119.55     55.30 o 
   6  13  11     2191.84     2265.89    108.13 o 
   7  13  11      150.28       71.14     63.66 o 
   8  13  11      106.20      100.27     91.96 o 
  -7  14  11       27.45       83.07     71.93 o 
  -6  14  11       40.15      171.65     55.15 o 
  -5  14  11      228.71      223.61     66.02 o 
  -4  14  11     1465.66     1564.89     79.33 o 
  -3  14  11      207.78      207.77     42.33 o 
  -2  14  11      992.85      958.81     63.20 o 
  -1  14  11      158.83      129.11     36.66 o 
   0  14  11     3631.94     3407.06     73.44 o 
   1  14  11     6886.24     6792.50    105.32 o 
   2  14  11      440.95      353.83     57.50 o 
   3  14  11      380.84      400.31     63.00 o 
   4  14  11       12.55       21.35     48.57 o 
   5  14  11        4.38       52.69     53.55 o 
   6  14  11       90.26       98.37     82.74 o 
   7  14  11      258.52      232.12     61.35 o 
  -7  15  11       27.71       92.30     53.06 o 
  -6  15  11        3.31      136.18     90.97 o 
  -5  15  11        6.74       47.33     44.00 o 
  -4  15  11      771.93      820.71     78.16 o 
  -3  15  11      416.09      463.48     51.75 o 
  -2  15  11     1145.87     1069.15     67.84 o 
  -1  15  11       54.63      109.38     36.54 o 
   0  15  11        7.21       17.71     25.78 o 
   1  15  11      104.61       60.85     29.60 o 
   2  15  11     3640.84     3540.80    123.63 o 
   3  15  11      986.95     1270.01    122.19 o 
   4  15  11      364.12      375.80     67.15 o 
   5  15  11      612.69      582.00     79.40 o 
   6  15  11      703.47      535.40     82.42 o 
   7  15  11     1717.28     1672.95    114.69 o 
  -7  16  11      321.23      389.30     63.74 o 
  -6  16  11      143.24       -7.05     57.62 o 
  -5  16  11     1192.26     1142.06     79.03 o 
  -4  16  11      724.09      766.80     65.89 o 
  -3  16  11     1423.81     1346.38     80.75 o 
  -2  16  11     1489.49     1581.84     80.72 o 
  -1  16  11      285.41      286.21     44.32 o 
   0  16  11     1381.47     1339.63     58.44 o 
   1  16  11      295.41      270.13     40.35 o 
   2  16  11       81.70       99.00     45.89 o 
   3  16  11       14.17       43.48     56.43 o 
   4  16  11      232.85      134.19     60.14 o 
   5  16  11       48.53      -13.97     55.84 o 
   6  16  11     1074.99     1016.50    103.51 o 
   7  16  11      285.40      157.75     63.93 o 
  -7  17  11       62.38      192.00    147.76 o 
  -6  17  11       29.68      -27.19     43.06 o 
  -5  17  11       95.90      154.64     49.64 o 
  -4  17  11      469.80      460.27     62.66 o 
  -3  17  11      857.92      949.45     81.09 o 
  -2  17  11       81.76       76.25     40.18 o 
  -1  17  11      400.35      343.52     48.34 o 
   0  17  11      344.57      371.98     54.92 o 
   1  17  11      600.43      671.19     54.68 o 
   2  17  11       12.67       82.96     43.55 o 
   3  17  11      115.01      134.31     49.62 o 
   4  17  11        3.10      -11.80     47.79 o 
   5  17  11       27.31      105.19     72.12 o 
   6  17  11        4.82      -57.48     57.48 o 
  -6  18  11       32.00       59.00     50.03 o 
  -5  18  11      190.57      232.33     54.19 o 
  -4  18  11     1430.17     1466.68     88.24 o 
  -3  18  11      325.23      417.03     78.68 o 
  -2  18  11     2400.07     2409.55     95.97 o 
  -1  18  11      267.82      263.43     55.41 o 
   0  18  11      327.51      283.68     98.39 o 
   1  18  11       46.28       31.86     39.35 o 
   2  18  11      529.06      681.90     72.40 o 
   3  18  11     1231.36     1265.75     95.58 o 
   4  18  11       82.18       94.98     54.06 o 
   5  18  11      453.88      387.83     72.13 o 
   6  18  11     2183.26     2448.87    154.91 o 
  -6  19  11     1407.02     1453.08    121.89 o 
  -5  19  11       31.92       60.58     47.92 o 
  -4  19  11       11.79       -4.34     44.99 o 
  -3  19  11       14.10       55.48     44.26 o 
  -2  19  11      410.24      438.72     56.72 o 
  -1  19  11        8.50       18.34     47.98 o 
   1  19  11       26.45      -22.75     65.71 o 
   2  19  11      225.01      233.35     55.85 o 
   3  19  11     1089.45     1093.83     92.83 o 
   4  19  11      144.90      196.40     60.50 o 
   5  19  11        1.73       44.23     55.04 o 
  -5  20  11       11.96       59.46     47.27 o 
  -4  20  11      472.27      556.80    121.52 o 
  -3  20  11      278.63      318.82     62.85 o 
  -2  20  11      238.45      245.03     84.73 o 
  -1  20  11      166.11      121.61     58.58 o 
   0  20  11      955.48      778.34    143.86 o 
   1  20  11        3.18      -85.99    108.69 o 
   2  20  11     1612.95     1601.72    187.31 o 
   3  20  11       45.07       29.33     62.66 o 
   4  20  11     1612.38     1672.73    117.12 o 
   5  20  11      193.60      134.02     61.19 o 
  -5  21  11     1000.87     1111.02     88.80 o 
  -4  21  11      358.54      422.32     64.18 o 
  -3  21  11      421.86      322.90     59.10 o 
  -2  21  11       89.86        5.15     59.54 o 
  -1  21  11       33.74      -12.49     57.01 o 
   0  21  11      577.61      622.04    130.30 o 
   1  21  11       17.84      -14.27    122.25 o 
   2  21  11      117.24       60.80     71.10 o 
   3  21  11     1300.40     1509.63    160.81 o 
   4  21  11        6.25       61.78     78.68 o 
  -4  22  11       15.48       43.30     49.39 o 
  -3  22  11      354.46      368.19     60.66 o 
  -2  22  11        9.11       -6.13     54.90 o 
  -1  22  11       12.15      -43.12     73.07 o 
   0  22  11      679.74      679.61    175.36 o 
   1  22  11      184.56      100.52    130.76 o 
   2  22  11      770.13      605.48     97.80 o 
   3  22  11       56.92       13.24     56.51 o 
   4  22  11     4027.03     4308.33    167.56 o 
  -3  23  11        8.04      -63.16     63.16 o 
  -2  23  11      608.33      635.20     81.49 o 
  -1  23  11      471.56      456.43     88.40 o 
   0  23  11      316.35      292.84    158.78 o 
   1  23  11      130.81      317.99    146.45 o 
   2  23  11      536.00      749.47    195.15 o 
   3  23  11      793.93      694.85    104.19 o 
  -1  24  11      138.54      104.47     80.60 o 
   0  24  11       61.32      -68.16    119.03 o 
   1  24  11      763.59     1018.86    217.55 o 
  -9   0  12     1188.56     1093.52    213.04 o 
  -8   0  12       77.87      154.77     77.02 o 
  -7   0  12     2116.42     1802.00    153.44 o 
  -6   0  12    10712.12    10758.72    315.65 o 
  -5   0  12       83.00       53.61     50.33 o 
  -4   0  12      800.84      786.27     69.07 o 
  -3   0  12     1398.82     1321.23     49.86 o 
  -2   0  12    11906.48    10767.81    157.38 o 
  -1   0  12     1197.72     1124.70     39.83 o 
   0   0  12     6068.25     5114.31     98.88 o 
   1   0  12     4764.07     5106.63     95.14 o 
   2   0  12    12936.28    13072.16    276.88 o 
   3   0  12     1552.16     1783.64     87.39 o 
   4   0  12     8980.51     9054.27    238.73 o 
   5   0  12    11369.15    11207.70    287.18 o 
   6   0  12      851.91      850.27    100.08 o 
   7   0  12       40.31      -24.08     46.40 o 
   8   0  12      806.61      611.41    105.58 o 
   9   0  12       57.73       55.02     70.40 o 
  -9   1  12      243.17      258.42    107.24 o 
  -8   1  12       27.03       38.65     48.31 o 
  -7   1  12      103.58      167.83     49.75 o 
  -6   1  12     1048.72     1010.06     78.23 o 
  -5   1  12     1324.05     1302.22     83.33 o 
  -4   1  12      609.50      607.29     43.99 o 
  -3   1  12       16.40        5.08     14.67 o 
  -2   1  12       65.58      215.08     27.14 o 
  -1   1  12     5793.95     5693.60     60.51 o 
   0   1  12     1471.25     1444.61     36.42 o 
   1   1  12       53.25       33.86     13.05 o 
   2   1  12      103.64       57.93     22.45 o 
   3   1  12      259.15      364.12     37.14 o 
   4   1  12      866.33     1157.39    108.26 o 
   5   1  12      417.10      461.23     52.05 o 
   6   1  12      436.51      398.27     72.14 o 
   7   1  12       40.12       -2.41     36.45 o 
   8   1  12       59.51       51.09     47.11 o 
   9   1  12      330.23      208.44    105.23 o 
  -9   2  12      288.17      318.78    133.73 o 
  -8   2  12     1821.55     1920.43    141.12 o 
  -7   2  12      171.88      115.67     61.96 o 
  -6   2  12     5515.32     5154.76    147.49 o 
  -5   2  12      966.21     1020.67     59.43 o 
  -4   2  12      555.36      535.10     49.15 o 
  -3   2  12      659.13      616.52     29.99 o 
  -2   2  12     5614.06     5641.96     72.48 o 
  -1   2  12     1134.58     1131.78     38.35 o 
   0   2  12    14041.28    14221.89    126.93 o 
   1   2  12     1159.15      996.85     33.20 o 
   2   2  12    17136.91    17168.54    171.64 o 
   3   2  12      135.70      164.86     74.02 o 
   4   2  12     4774.51     4706.03    119.00 o 
   5   2  12      122.27      147.68     40.11 o 
   6   2  12      574.34      526.91     65.73 o 
   7   2  12      123.55       94.28     43.52 o 
   8   2  12      225.99      170.59     53.24 o 
   9   2  12       49.31       86.51     58.98 o 
  -9   3  12       40.30       86.54     72.28 o 
  -8   3  12       71.62       45.74     64.28 o 
  -7   3  12       11.87       41.20     46.72 o 
  -6   3  12     1918.91     1920.42     99.48 o 
  -5   3  12     5335.14     5131.12    127.60 o 
  -4   3  12      217.76      212.67     36.84 o 
  -3   3  12     5017.96     4951.95     78.66 o 
  -2   3  12      653.19      802.43     35.44 o 
  -1   3  12     5327.43     5460.49     67.38 o 
   0   3  12    11751.00    11338.84    100.65 o 
   1   3  12      272.45      267.48     21.23 o 
   2   3  12        1.27       -9.41     13.12 o 
   3   3  12     1502.34     1487.71     96.17 o 
   4   3  12     2345.76     2472.33     87.86 o 
   5   3  12     6958.42     6846.75    184.72 o 
   6   3  12       95.40       68.53     37.95 o 
   7   3  12      323.95      252.07     52.42 o 
   8   3  12     1153.62      999.87     86.99 o 
   9   3  12      118.85      132.36     68.23 o 
  -9   4  12      679.84      661.88    101.68 o 
  -8   4  12     1951.30     2150.55    151.62 o 
  -7   4  12      524.51      558.43    105.03 o 
  -6   4  12      180.13      241.13     55.79 o 
  -5   4  12        1.28      -21.26     27.89 o 
  -4   4  12     5221.73     4799.83     90.65 o 
  -3   4  12        8.54       41.71     23.35 o 
  -2   4  12     2388.41     2284.49     56.40 o 
  -1   4  12        0.49        5.42      9.18 o 
   0   4  12     3844.99     3265.79     48.93 o 
   1   4  12     1728.06     1533.44     41.94 o 
   2   4  12     1648.45     1470.28     46.15 o 
   3   4  12      336.91      383.04     51.94 o 
   4   4  12       81.44       52.80     49.19 o 
   5   4  12      383.06      169.88     53.68 o 
   6   4  12      561.53      542.52     61.36 o 
   7   4  12      552.75      429.56     91.69 o 
   8   4  12        0.65      -22.54     42.90 o 
   9   4  12       50.20      101.36     63.74 o 
  -9   5  12      912.49      897.45    130.03 o 
  -8   5  12     1179.46     1034.21    134.86 o 
  -7   5  12     1991.96     2013.21    170.97 o 
  -6   5  12      641.17      654.80     60.10 o 
  -5   5  12     2128.36     2096.58     86.14 o 
  -4   5  12      325.20      344.75     59.10 o 
  -3   5  12    16416.16    16045.14    180.48 o 
  -2   5  12     3452.56     3346.58     73.93 o 
  -1   5  12     1619.32     1585.37     34.66 o 
   0   5  12    12784.85    12979.26    118.04 o 
   1   5  12     7082.22     6851.51     83.18 o 
   2   5  12       53.77       41.39     20.96 o 
   3   5  12      769.37      714.53     57.77 o 
   4   5  12      302.33      235.67     48.04 o 
   5   5  12      838.55      657.41     71.32 o 
   6   5  12       71.76       45.17     55.22 o 
   7   5  12       58.27      104.41     58.48 o 
   8   5  12     1266.63     1500.92    128.59 o 
   9   5  12       58.72       44.12     61.94 o 
  -9   6  12       43.35      162.97     80.82 o 
  -8   6  12     2728.95     2631.62    193.23 o 
  -7   6  12     2284.43     2337.32    171.67 o 
  -6   6  12        4.21        2.79     37.77 o 
  -5   6  12        2.59       29.84     42.45 o 
  -4   6  12     5835.77     5656.34     89.76 o 
  -3   6  12     1131.52     1200.42     47.56 o 
  -2   6  12     1487.14     1468.82     54.88 o 
  -1   6  12        2.01       18.44     14.78 o 
   0   6  12     3521.09     3658.58     63.89 o 
   1   6  12     1596.03     1663.63     38.57 o 
   2   6  12      546.22      607.36     37.50 o 
   3   6  12       35.36       54.06     34.86 o 
   4   6  12      933.83      878.24     75.49 o 
   5   6  12      257.41      286.44     58.19 o 
   6   6  12      237.97      201.80     58.09 o 
   7   6  12      475.00      677.53     86.11 o 
   8   6  12        4.60      -46.07     57.43 o 
   9   6  12       12.30       62.36     45.95 o 
  -9   7  12       16.78       -5.53     78.89 o 
  -8   7  12        2.86      -83.47    115.62 o 
  -7   7  12     1361.96     1412.09    269.15 o 
  -6   7  12       13.26      -25.99     34.44 o 
  -5   7  12      920.10      959.16     69.66 o 
  -4   7  12      165.34      206.12     27.59 o 
  -3   7  12     5844.35     5487.71     99.18 o 
  -2   7  12     4112.16     3797.83     77.88 o 
  -1   7  12     3703.31     3539.65     57.86 o 
   0   7  12       65.27       30.78     19.71 o 
   1   7  12     2818.25     2831.51     54.00 o 
   2   7  12     1737.19     1752.69     64.65 o 
   3   7  12     1078.06     1057.26     68.50 o 
   4   7  12       62.91       32.71     41.54 o 
   5   7  12     2718.50     2675.73    123.82 o 
   6   7  12     1122.77     1113.31     98.50 o 
   7   7  12      545.45      547.80    200.80 o 
   8   7  12      837.36      840.02    103.97 o 
   9   7  12       24.11        2.99     61.12 o 
  -9   8  12      553.98      435.38    118.39 o 
  -8   8  12      321.92      258.12    105.03 o 
  -7   8  12     1391.70     1347.66    108.68 o 
  -6   8  12       20.31       28.81     65.73 o 
  -5   8  12      102.93       77.63     29.34 o 
  -4   8  12     1893.33     1796.14     68.14 o 
  -3   8  12     3309.23     3239.46     74.00 o 
  -2   8  12      445.08      448.19     38.26 o 
  -1   8  12       26.84       27.65     14.62 o 
   0   8  12      212.52      194.94     26.89 o 
   1   8  12     1477.47     1287.09     47.60 o 
   2   8  12     2437.28     2564.76     65.76 o 
   3   8  12      974.78      854.68    105.22 o 
   4   8  12      434.87      489.11     57.41 o 
   5   8  12        1.76       42.95     52.08 o 
   6   8  12      297.08      236.51     61.27 o 
   7   8  12       14.88       43.06     49.98 o 
   8   8  12      416.50      517.11     86.97 o 
  -8   9  12       80.64        6.12     87.75 o 
  -7   9  12      323.13      305.53     83.74 o 
  -6   9  12      352.49      266.55     70.96 o 
  -5   9  12     3892.16     3665.27    141.21 o 
  -4   9  12       62.71       73.68     26.80 o 
  -3   9  12     1800.77     1817.59     62.47 o 
  -2   9  12       34.47       60.89     26.77 o 
  -1   9  12     6161.67     5978.16     91.38 o 
   0   9  12        8.09       -1.43     20.31 o 
   1   9  12      107.16       63.80     23.20 o 
   2   9  12     1424.99     1450.19     71.19 o 
   3   9  12     4414.53     4254.31    164.33 o 
   4   9  12      617.99      498.54     85.37 o 
   5   9  12      256.44      327.56     62.05 o 
   6   9  12     1095.69      963.08     97.47 o 
   7   9  12     1275.03     1099.90    110.09 o 
   8   9  12      131.19      109.16     65.58 o 
  -8  10  12      892.91      894.08    384.91 o 
  -7  10  12       65.53      182.67     58.35 o 
  -6  10  12       74.33        1.68     45.67 o 
  -5  10  12      263.52      452.64     54.28 o 
  -4  10  12       23.71       41.18     26.39 o 
  -3  10  12      110.10      136.02     44.34 o 
  -2  10  12       73.53       56.62     30.59 o 
  -1  10  12      182.16      135.56     31.97 o 
   0  10  12     2314.73     2466.04     61.02 o 
   1  10  12      798.95      864.83     41.79 o 
   2  10  12       73.44       78.42     37.37 o 
   3  10  12     1924.51     1730.81     87.31 o 
   4  10  12       95.12      120.77     76.99 o 
   5  10  12     3808.29     3834.08    151.89 o 
   6  10  12      791.25      606.94     84.62 o 
   7  10  12     1170.43     1061.73    110.86 o 
   8  10  12        1.55       -6.90     59.93 o 
  -8  11  12       32.05        8.97     79.90 o 
  -7  11  12        8.52      118.99     53.86 o 
  -6  11  12       11.52      -40.68     45.88 o 
  -5  11  12      378.85      373.17     41.33 o 
  -4  11  12      153.13       87.73     56.62 o 
  -3  11  12      626.83      619.07     46.56 o 
  -2  11  12      541.77      525.92     44.45 o 
  -1  11  12       69.57       17.55     32.80 o 
   0  11  12      197.89      242.82     28.07 o 
   1  11  12      574.22      599.88     43.77 o 
   2  11  12      600.81      661.13     55.92 o 
   3  11  12     3675.07     3665.22    153.77 o 
   4  11  12     1408.86     1484.18    161.28 o 
   5  11  12     1047.93      981.99     96.63 o 
   6  11  12     2446.39     2455.47    141.44 o 
   7  11  12      546.34      557.19     90.13 o 
   8  11  12       33.08       88.20     65.36 o 
  -8  12  12      402.80      519.74     83.39 o 
  -7  12  12      137.10      200.62     64.82 o 
  -6  12  12     1662.03     1743.38    100.06 o 
  -5  12  12     1975.62     2134.94    302.31 o 
  -4  12  12     2350.43     2179.44     82.41 o 
  -3  12  12       32.71       41.88     32.17 o 
  -2  12  12      379.21      415.36     45.05 o 
  -1  12  12     1792.85     1701.65     75.57 o 
   0  12  12     5484.29     5492.62     92.16 o 
   1  12  12      625.77      653.64     40.39 o 
   2  12  12     2609.26     2799.92     93.71 o 
   3  12  12     4408.36     4297.71    137.78 o 
   4  12  12     2257.90     2331.22    111.00 o 
   5  12  12     2900.68     3050.12    191.75 o 
   6  12  12      431.27      541.17     84.41 o 
   7  12  12      107.15       78.72     67.13 o 
   8  12  12       13.42      153.73     70.27 o 
  -8  13  12       26.59      297.26     95.40 o 
  -7  13  12      959.43     1173.99    278.96 o 
  -6  13  12      552.59      529.98     67.60 o 
  -5  13  12       65.45      155.15     41.17 o 
  -4  13  12       55.41       44.72     34.75 o 
  -3  13  12       96.21      103.27     36.78 o 
  -2  13  12      830.84      680.74     55.81 o 
  -1  13  12      242.21      273.10     42.54 o 
   0  13  12     3705.75     3474.74     73.69 o 
   1  13  12     1542.34     1599.99     51.41 o 
   2  13  12        7.12      -25.90     36.95 o 
   3  13  12        1.01       38.67     71.93 o 
   4  13  12       28.24      -47.35     47.35 o 
   5  13  12      275.64      271.35     63.86 o 
   6  13  12       63.26       60.94     47.92 o 
   7  13  12      351.67      413.36     85.10 o 
  -7  14  12      235.16      290.48     90.09 o 
  -6  14  12      275.42      363.02     95.14 o 
  -5  14  12      329.08      375.09     50.70 o 
  -4  14  12     1563.75     1581.03     82.53 o 
  -3  14  12      301.85      259.08     45.21 o 
  -2  14  12      395.20      408.86     48.82 o 
  -1  14  12      134.40      128.72     35.91 o 
   0  14  12      730.93      781.43     49.01 o 
   1  14  12        6.60      -23.86     23.86 o 
   2  14  12      682.85      698.73     82.28 o 
   3  14  12     5993.12     5923.47    167.42 o 
   4  14  12        9.45       53.68     50.39 o 
   5  14  12     1742.10     1814.73    111.99 o 
   6  14  12      151.96      114.16     52.96 o 
   7  14  12     1073.55     1103.62     91.54 o 
  -7  15  12       31.54      135.77     54.83 o 
  -6  15  12      543.81      526.70     75.42 o 
  -5  15  12     1296.73     1363.88     81.84 o 
  -4  15  12        7.18      -49.97     54.47 o 
  -3  15  12      666.69      641.32     66.73 o 
  -2  15  12      819.27      836.35     63.24 o 
  -1  15  12     1231.36     1378.21     75.51 o 
   0  15  12       81.10       95.35     30.59 o 
   1  15  12      120.06       74.57     32.85 o 
   2  15  12       67.04       30.21     39.40 o 
   3  15  12     1469.03     1486.65    180.57 o 
   4  15  12        2.22      -23.78     50.85 o 
   5  15  12      100.70       51.33     56.86 o 
   6  15  12      691.37      587.27    114.34 o 
   7  15  12      793.07      691.04     78.29 o 
  -7  16  12       41.75      101.79     71.18 o 
  -6  16  12       65.87       70.14     46.56 o 
  -5  16  12      272.33      240.84     51.96 o 
  -4  16  12     1554.14     1510.33     85.92 o 
  -3  16  12       69.89       79.37     39.66 o 
  -2  16  12      987.35      979.09     68.88 o 
  -1  16  12     1619.40     1613.75     79.87 o 
   0  16  12      170.83      194.88     44.41 o 
   1  16  12      360.53      378.60     44.59 o 
   2  16  12       18.20      -10.72     49.80 o 
   3  16  12       16.33       45.92     43.08 o 
   4  16  12      972.87      869.86     85.74 o 
   5  16  12        6.79      -73.15     73.15 o 
   6  16  12      200.44      189.52     73.91 o 
   7  16  12      845.72      796.39     84.43 o 
  -6  17  12       45.13       88.53     46.15 o 
  -5  17  12       26.01        0.89     43.72 o 
  -4  17  12      441.71      513.34     59.64 o 
  -3  17  12     1475.72     1465.95     85.10 o 
  -2  17  12     3305.90     3283.32    109.70 o 
  -1  17  12      696.01      577.39     60.93 o 
   0  17  12      377.09      299.39     55.59 o 
   1  17  12       74.15        3.97     70.22 o 
   2  17  12     3010.21     3104.06    134.73 o 
   3  17  12       47.46      119.20     50.95 o 
   4  17  12       27.16      -28.21     44.28 o 
   5  17  12       10.68       23.34     61.33 o 
   6  17  12      682.64      585.45     90.49 o 
  -6  18  12      254.60      235.88     56.00 o 
  -5  18  12       31.20       57.28     47.16 o 
  -4  18  12       19.98        2.22     41.52 o 
  -3  18  12     1377.01     1366.45     85.16 o 
  -2  18  12      315.26      307.77     50.75 o 
  -1  18  12      605.01      565.60     78.12 o 
   0  18  12       89.89        5.38     47.83 o 
   1  18  12     2005.21     1952.30    117.61 o 
   2  18  12      564.14      558.73     68.36 o 
   3  18  12       74.12       95.98     49.88 o 
   4  18  12      129.88      101.95     53.05 o 
   5  18  12      321.34      256.85     94.42 o 
   6  18  12       40.00      106.25     56.31 o 
  -5  19  12      656.43      671.10     73.48 o 
  -4  19  12      150.51       92.07     49.47 o 
  -3  19  12      856.89      813.38     73.08 o 
  -2  19  12       36.20       -9.71     78.90 o 
  -1  19  12      589.07      653.03     97.64 o 
   0  19  12      111.00       73.56     64.54 o 
   1  19  12      927.54      962.36     97.14 o 
   2  19  12      304.37      317.85     60.60 o 
   3  19  12      933.78      840.88     86.21 o 
   4  19  12        6.82        8.85     50.74 o 
   5  19  12      335.18      311.93     68.59 o 
  -5  20  12      622.37      616.53     73.45 o 
  -4  20  12      242.90      294.27     60.25 o 
  -3  20  12       73.56       14.71     45.27 o 
  -2  20  12        1.35       16.47     41.45 o 
  -1  20  12       44.30       24.70     52.13 o 
   0  20  12     1102.86      556.08    419.72 o 
   1  20  12     1928.29     1885.03    237.13 o 
   2  20  12      744.89      688.18     97.08 o 
   3  20  12       23.85       -0.88     47.64 o 
   4  20  12      391.27      327.90     73.19 o 
   5  20  12       57.25      130.27     63.09 o 
  -4  21  12      143.54      148.47     55.12 o 
  -3  21  12      559.70      582.69     70.23 o 
  -2  21  12      244.30      293.18     79.31 o 
  -1  21  12     1564.83     1425.81     98.40 o 
   0  21  12      884.47      555.79    316.11 o 
   1  21  12      577.79      765.09    185.13 o 
   2  21  12        3.63       22.69     69.61 o 
   3  21  12      282.24      379.41     70.78 o 
   4  21  12      641.69      624.12     84.28 o 
  -3  22  12      545.51      737.68     75.38 o 
  -2  22  12      257.18      335.31     69.03 o 
  -1  22  12      312.96      394.85    109.49 o 
   0  22  12     1106.51     1248.53    217.24 o 
   1  22  12       40.57      -49.63    121.65 o 
   2  22  12      144.66      173.70    157.20 o 
   3  22  12      124.46      184.29     86.71 o 
  -2  23  12      386.29      448.17    115.49 o 
  -1  23  12      630.99      581.10     99.35 o 
   0  23  12       38.19        3.41    125.51 o 
   1  23  12     1287.69     1329.09    223.78 o 
   2  23  12       10.12     -124.45    124.71 o 
   0  24  12      239.94      248.43    151.89 o 
  -9   1  13     2734.07     2537.01    214.34 o 
  -8   1  13        0.98      127.33     62.62 o 
  -7   1  13       46.75      125.79     50.33 o 
  -6   1  13        9.19       18.08     40.92 o 
  -5   1  13     2418.29     2233.80    146.56 o 
  -4   1  13       15.85        5.62     19.79 o 
  -3   1  13     4475.29     4295.59     63.21 o 
  -2   1  13     1139.82     1114.54     36.84 o 
  -1   1  13    15085.15    14404.18    119.70 o 
   0   1  13     3654.44     3385.60     60.95 o 
   1   1  13     5992.80     5878.40     78.93 o 
   2   1  13     1186.48     1143.03     34.61 o 
   3   1  13      104.91      117.07     28.88 o 
   4   1  13     8541.42     8680.39    167.68 o 
   5   1  13      313.94      235.85     43.44 o 
   6   1  13       18.40       23.12     35.18 o 
   7   1  13        0.50      -33.68     33.68 o 
   8   1  13      502.58      505.06     68.77 o 
   9   1  13      403.61      305.26     67.38 o 
  -9   2  13      125.43      222.65    126.77 o 
  -8   2  13        1.53       -8.30     59.63 o 
  -7   2  13      350.25      295.16     57.42 o 
  -6   2  13     5334.27     5172.31    153.28 o 
  -5   2  13     1076.13      959.15     72.66 o 
  -4   2  13       64.93       66.10     22.45 o 
  -3   2  13     2427.09     2441.08     54.21 o 
  -2   2  13     4592.43     4396.32     64.74 o 
  -1   2  13      455.22      527.20     21.82 o 
   0   2  13     3316.54     3377.69     52.69 o 
   1   2  13      450.59      413.60     24.80 o 
   2   2  13      375.16      409.08     24.03 o 
   3   2  13      209.39      227.57     32.67 o 
   4   2  13      191.60      264.81     42.12 o 
   5   2  13     2200.14     2266.56     93.71 o 
   6   2  13        0.56      -29.09     29.09 o 
   7   2  13      559.28      500.50     64.03 o 
   8   2  13       55.98       42.04     37.35 o 
   9   2  13      665.47      640.07     81.46 o 
  -9   3  13     2439.97     2537.01    246.01 o 
  -8   3  13      369.78      359.37     82.77 o 
  -7   3  13     6999.39     6921.51    183.69 o 
  -6   3  13      767.34      782.29     74.61 o 
  -5   3  13     4433.36     4298.08    108.37 o 
  -4   3  13       40.76       70.71     23.27 o 
  -3   3  13     4681.74     4596.74     74.97 o 
  -2   3  13     1358.42     1263.62     36.55 o 
  -1   3  13     1168.19     1151.22     33.35 o 
   0   3  13       94.68       88.38     16.23 o 
   1   3  13     7394.10     7076.23     85.43 o 
   2   3  13     7060.87     6881.09    107.37 o 
   3   3  13        7.29      -28.80     28.80 o 
   4   3  13       49.62       34.20     30.62 o 
   5   3  13       16.36       12.43     33.36 o 
   6   3  13      130.27       34.49     40.87 o 
   7   3  13       90.02       89.08     44.58 o 
   8   3  13        4.44       -3.97     40.28 o 
   9   3  13       47.80       50.59     81.47 o 
  -9   4  13      402.86      350.63     84.19 o 
  -8   4  13       48.10      -30.03     55.82 o 
  -7   4  13     1114.57     1200.45    114.58 o 
  -6   4  13     2039.58     1872.15    114.38 o 
  -5   4  13        3.70       24.07     30.57 o 
  -4   4  13     1612.86     1660.37     76.76 o 
  -3   4  13     4978.22     4822.81     83.25 o 
  -2   4  13      948.55     1028.72     45.00 o 
  -1   4  13      377.10      363.49     17.86 o 
   0   4  13      175.19      143.88     17.53 o 
   1   4  13     9268.03     9314.56    113.84 o 
   2   4  13     3203.62     3034.13     66.99 o 
   3   4  13      756.64      759.16     59.16 o 
   4   4  13       12.61       70.14     46.29 o 
   5   4  13     3381.87     3377.80    134.25 o 
   6   4  13     1119.04     1086.40     95.61 o 
   7   4  13     1928.44     2076.64    220.37 o 
   8   4  13       26.51       79.75     61.35 o 
   9   4  13     1099.39     1128.90    120.26 o 
  -9   5  13      106.13       86.90     69.83 o 
  -8   5  13      446.58      434.27     89.92 o 
  -7   5  13      191.91      176.23    107.59 o 
  -6   5  13      213.40      235.06     57.25 o 
  -5   5  13        6.51        2.18     31.01 o 
  -4   5  13     1172.19     1307.88     46.47 o 
  -3   5  13     1484.55     1480.08     51.74 o 
  -2   5  13       13.02        9.39     26.23 o 
  -1   5  13      633.86      567.92     22.40 o 
   0   5  13      165.01      147.17     21.66 o 
   1   5  13     2396.32     2346.43     49.44 o 
   2   5  13     2046.61     1905.53     55.56 o 
   3   5  13     2757.50     2780.34     95.05 o 
   4   5  13      269.51      301.00     52.98 o 
   5   5  13      962.56     1025.38     87.19 o 
   6   5  13      616.88      661.91     79.34 o 
   7   5  13      388.02      571.17    225.69 o 
   8   5  13        1.05      -57.75     79.37 o 
   9   5  13        9.10       23.50     59.01 o 
  -9   6  13      678.61      694.91    133.90 o 
  -8   6  13     1239.90     1289.74    154.39 o 
  -7   6  13        1.64       45.18     81.02 o 
  -6   6  13     1611.96     1572.29    104.63 o 
  -5   6  13      464.78      458.22     52.54 o 
  -4   6  13     4114.52     4069.87     78.76 o 
  -3   6  13     5277.33     5042.17     89.38 o 
  -2   6  13       17.68       33.74     24.35 o 
  -1   6  13     1454.86     1521.08     39.64 o 
   0   6  13     1787.21     1793.11     49.53 o 
   1   6  13     1609.59     1535.53     40.34 o 
   2   6  13       15.87       84.00     46.92 o 
   3   6  13     1572.84     1551.14     81.03 o 
   4   6  13        2.16      -46.52     46.52 o 
   5   6  13      914.58     1031.24    105.18 o 
   6   6  13     2702.50     3081.50    184.27 o 
   7   6  13     2228.77     2216.75    143.93 o 
   8   6  13       67.51      132.25     62.31 o 
  -9   7  13       17.55       27.41     72.42 o 
  -8   7  13       60.24      -70.06     80.93 o 
  -7   7  13     1265.69     1240.36    147.49 o 
  -6   7  13       23.47       -0.03     41.35 o 
  -5   7  13      762.93      804.38     67.72 o 
  -4   7  13     2509.48     2506.86     65.63 o 
  -3   7  13        1.92       32.30     22.64 o 
  -2   7  13       17.61       15.67     28.52 o 
  -1   7  13     1118.71     1111.14     37.06 o 
   0   7  13      493.20      489.39     31.63 o 
   1   7  13     3357.06     3198.61     58.75 o 
   2   7  13     9507.67     9296.92    136.74 o 
   3   7  13     2104.65     2114.02     99.65 o 
   4   7  13     1350.81     1293.81     79.48 o 
   5   7  13       32.33       31.20     47.04 o 
   6   7  13        0.12       26.15     47.14 o 
   7   7  13      738.32      537.83     83.75 o 
   8   7  13      383.02      140.90     66.38 o 
  -8   8  13     1890.66     1830.73    203.45 o 
  -7   8  13      249.19      117.78    107.51 o 
  -6   8  13     2116.43     2219.16    118.00 o 
  -5   8  13     1799.24     2016.47    158.68 o 
  -4   8  13     3645.32     3610.57     79.17 o 
  -3   8  13      851.91      914.76     49.33 o 
  -2   8  13     4475.83     4624.04     96.45 o 
  -1   8  13     4267.65     4284.96     76.32 o 
   0   8  13     4297.73     4329.85     74.43 o 
   1   8  13      459.26      466.67     29.75 o 
   2   8  13      438.52      526.22     50.18 o 
   3   8  13     2693.61     2485.76     94.87 o 
   4   8  13     1700.12     1732.57    150.88 o 
   5   8  13      791.62      864.37    115.20 o 
   6   8  13      208.59      268.73    111.52 o 
   7   8  13     1473.26     1548.58    123.49 o 
   8   8  13      129.12      171.88     72.06 o 
  -8   9  13      102.93       79.30     87.43 o 
  -7   9  13       94.57       61.94     74.31 o 
  -6   9  13     2942.53     2864.31    131.58 o 
  -5   9  13       71.85       84.89     33.76 o 
  -4   9  13      725.98      749.99     45.32 o 
  -3   9  13       15.62      114.98     58.05 o 
  -2   9  13     2062.95     2037.89     70.59 o 
  -1   9  13      637.25      671.96     46.63 o 
   0   9  13     1272.69     1259.09     46.56 o 
   1   9  13      236.25      215.08     29.24 o 
   2   9  13     6746.57     6621.45    140.18 o 
   3   9  13     3161.09     3389.70    254.57 o 
   4   9  13     1960.57     1578.73    123.89 o 
   5   9  13       30.20      -74.93    118.80 o 
   6   9  13        4.47       10.74     58.00 o 
   7   9  13      264.60      341.04    119.98 o 
   8   9  13        4.90       85.18     72.15 o 
  -8  10  13      489.18      540.12    125.68 o 
  -7  10  13      306.61      397.44     72.21 o 
  -6  10  13     1067.94     1224.96    104.38 o 
  -5  10  13     6594.16     6501.76    200.77 o 
  -4  10  13     2789.83     2688.17    101.92 o 
  -3  10  13       42.57       68.34     47.98 o 
  -2  10  13      305.55      263.18     38.63 o 
  -1  10  13    12609.35    12091.51    175.84 o 
   0  10  13     3349.85     3321.00     71.19 o 
   1  10  13      751.53      767.31     49.27 o 
   2  10  13       19.30       19.99     53.46 o 
   3  10  13      800.20      989.85     66.79 o 
   4  10  13      935.06      860.34     83.99 o 
   5  10  13      947.24      969.41     93.75 o 
   6  10  13     1670.41     1689.08    125.27 o 
   7  10  13        7.64      -38.26     69.15 o 
   8  10  13       42.38       55.88     62.52 o 
  -8  11  13       72.27      173.90    198.08 o 
  -7  11  13      204.47      190.92     64.63 o 
  -6  11  13      146.16      137.74     43.80 o 
  -5  11  13       54.24       93.71     35.36 o 
  -4  11  13      890.94      824.72     61.01 o 
  -3  11  13       94.29       99.38     32.50 o 
  -2  11  13      161.27       96.34     33.33 o 
  -1  11  13     6176.27     5981.70    118.56 o 
   0  11  13     4026.55     3891.08     77.19 o 
   1  11  13        9.50       66.89     44.60 o 
   2  11  13     4700.80     4480.84    116.65 o 
   3  11  13      207.44      180.38     49.42 o 
   4  11  13     8345.12     8223.25    198.41 o 
   5  11  13     2775.59     2769.43    136.54 o 
   6  11  13     3864.38     4085.83    168.32 o 
   7  11  13        1.71      -56.36     56.36 o 
   8  11  13      519.17      493.08     88.90 o 
  -8  12  13       62.51      174.63    101.77 o 
  -7  12  13       14.41       60.70     65.42 o 
  -6  12  13      935.60      978.21     81.66 o 
  -5  12  13       61.45      155.92     60.04 o 
  -4  12  13       94.07      164.71     38.99 o 
  -3  12  13     1052.95     1021.62     84.26 o 
  -2  12  13       72.17       26.33     32.07 o 
  -1  12  13       94.69       58.84     35.22 o 
   0  12  13     2855.56     2775.02     74.57 o 
   1  12  13     1491.27     1483.77     54.40 o 
   2  12  13       11.32       36.01     36.78 o 
   3  12  13       12.62       16.34     30.31 o 
   4  12  13       50.53      -13.14     76.95 o 
   5  12  13       21.68        4.78     55.44 o 
   6  12  13        1.64       48.42     55.76 o 
   7  12  13       71.83       84.56     64.36 o 
  -7  13  13      733.20     1005.24    119.85 o 
  -6  13  13      104.57      143.26     53.59 o 
  -5  13  13      395.36      340.37     48.85 o 
  -4  13  13      808.37      946.23     66.21 o 
  -3  13  13       22.08       73.16     36.27 o 
  -2  13  13      386.74      423.44     48.85 o 
  -1  13  13      682.29      599.44     54.21 o 
   0  13  13     2529.79     2713.31     74.43 o 
   1  13  13      678.80      654.85     41.54 o 
   2  13  13      785.14      775.39     81.16 o 
   3  13  13     2315.74     2235.24    157.87 o 
   4  13  13      124.42      227.18    107.38 o 
   5  13  13      506.76      552.77     77.23 o 
   6  13  13     1309.59     1426.99     94.85 o 
   7  13  13       19.01      119.26     69.87 o 
  -7  14  13     1612.79     1956.14    116.27 o 
  -6  14  13      265.49      271.11     71.92 o 
  -5  14  13      297.89      312.35     50.27 o 
  -4  14  13      650.30      612.81     59.88 o 
  -3  14  13       72.82       90.38     38.66 o 
  -2  14  13        2.67        1.56     34.75 o 
  -1  14  13     1464.58     1562.67     77.53 o 
   0  14  13       14.66       24.06     27.77 o 
   1  14  13     2236.37     2227.37     72.77 o 
   2  14  13      176.48      140.32     65.94 o 
   3  14  13     2556.91     2516.41    115.66 o 
   4  14  13      397.78      478.16     69.64 o 
   5  14  13      566.91      597.98     80.62 o 
   6  14  13        6.10       39.11     48.62 o 
   7  14  13      517.51      464.96     71.23 o 
  -7  15  13      465.59      569.02     77.44 o 
  -6  15  13      242.04      316.55     55.91 o 
  -5  15  13       39.00       71.10     42.63 o 
  -4  15  13     1212.00     1118.52     75.40 o 
  -3  15  13      787.14      731.91    113.33 o 
  -2  15  13     3678.37     3388.31    106.00 o 
  -1  15  13       36.65       20.52     37.75 o 
   0  15  13     1374.70     1332.61     72.26 o 
   1  15  13     1059.60     1073.08     62.81 o 
   2  15  13     3496.11     3534.36    122.86 o 
   3  15  13       31.39       67.91     64.85 o 
   4  15  13      858.60      822.04    124.21 o 
   5  15  13        3.72      -35.18     59.28 o 
   6  15  13     2008.61     2024.41    112.90 o 
   7  15  13      135.03       69.29     56.40 o 
  -7  16  13      159.83       86.01     68.37 o 
  -6  16  13        3.80      -24.92     42.92 o 
  -5  16  13      570.42      543.74     61.87 o 
  -4  16  13     1957.99     1845.71     93.35 o 
  -3  16  13      433.02      379.49     54.41 o 
  -2  16  13        3.30      -37.13     37.13 o 
  -1  16  13     2320.38     2276.98     91.94 o 
   0  16  13      365.00      289.23     46.46 o 
   1  16  13        5.90       12.59     39.50 o 
   2  16  13      122.12      196.73     47.54 o 
   3  16  13     1161.82     1050.65     92.45 o 
   4  16  13     1995.59     2092.73    122.57 o 
   5  16  13      212.81      136.55     66.56 o 
   6  16  13       87.69       94.72     54.33 o 
  -6  17  13      371.99      509.59     76.08 o 
  -5  17  13      130.77      128.39     48.67 o 
  -4  17  13      589.71      603.37     65.05 o 
  -3  17  13      439.79      336.03     52.36 o 
  -2  17  13     1738.24     1659.05    136.87 o 
  -1  17  13      173.04      171.88     47.57 o 
   0  17  13      811.05      693.28     69.01 o 
   1  17  13        0.97      -14.05    105.38 o 
   2  17  13     1027.73     1102.97     85.40 o 
   3  17  13      453.33      499.19     68.97 o 
   4  17  13      456.23      383.09     78.42 o 
   5  17  13      255.66      206.39     72.68 o 
   6  17  13      366.25      399.80     86.00 o 
  -6  18  13      398.52      405.48     64.78 o 
  -5  18  13      692.87      742.30     73.14 o 
  -4  18  13     3052.48     3068.69    113.84 o 
  -3  18  13      805.44      800.81    112.70 o 
  -2  18  13      122.35      228.00     49.56 o 
  -1  18  13     1421.41     1561.70     85.18 o 
   0  18  13     1518.94     1515.90    120.53 o 
   1  18  13       13.83      -23.34     76.23 o 
   2  18  13      364.34      442.50     64.55 o 
   3  18  13      225.58      337.16     61.48 o 
   4  18  13      515.73      537.38     76.98 o 
   5  18  13      139.73      161.21     55.86 o 
  -5  19  13      549.43      550.55    122.66 o 
  -4  19  13      358.65      333.40    100.20 o 
  -3  19  13       62.24       -9.75     43.28 o 
  -2  19  13      557.64      693.53     79.30 o 
  -1  19  13       15.06       33.32     46.77 o 
   0  19  13     1041.19      928.70    262.59 o 
   1  19  13      383.03       80.36     65.89 o 
   2  19  13      226.97       84.76     71.10 o 
   3  19  13       10.63        1.13     56.63 o 
   4  19  13       97.62      136.02     56.94 o 
   5  19  13        6.65       65.59     56.91 o 
  -5  20  13      115.45       61.33     66.93 o 
  -4  20  13      132.64      123.19     52.98 o 
  -3  20  13       42.53       20.69     70.81 o 
  -2  20  13      557.77      530.27     63.29 o 
  -1  20  13     1919.59     1926.54    106.68 o 
   0  20  13      706.68      655.26     95.35 o 
   1  20  13     2523.77     2383.74    273.87 o 
   2  20  13      408.71      361.87     84.07 o 
   3  20  13     1921.54     1870.03    115.11 o 
   4  20  13        7.06       33.47     56.22 o 
  -4  21  13       25.67      106.16     53.23 o 
  -3  21  13       12.95       93.78     49.68 o 
  -2  21  13       86.96      108.86     57.93 o 
  -1  21  13      110.73       87.77     57.57 o 
   0  21  13       82.99      -19.86    102.84 o 
   1  21  13       98.23      182.06    147.08 o 
   2  21  13      113.89       40.72     88.39 o 
   3  21  13      171.55      142.48     79.02 o 
   4  21  13      170.21      219.96     99.24 o 
  -3  22  13      761.41      822.67     93.31 o 
  -2  22  13     2437.20     2500.92    152.80 o 
  -1  22  13       15.06       28.61     76.73 o 
   0  22  13      183.48      -15.83     37.42 o 
   1  22  13     1003.75     1108.21    210.12 o 
   2  22  13      253.69      183.61    163.08 o 
   3  22  13      711.86      755.09    110.84 o 
  -2  23  13        7.14      -53.76     53.76 o 
  -1  23  13     2754.33     3097.13    256.36 o 
   0  23  13      517.23      214.02    121.57 o 
   1  23  13      982.98      777.13    181.47 o 
   2  23  13       10.48     -116.51    116.51 o 
  -9   0  14     1409.06     1392.65    236.32 o 
  -8   0  14      797.55      677.20    204.01 o 
  -7   0  14     1803.39     1699.44    154.48 o 
  -6   0  14     2459.45     2473.89    183.21 o 
  -5   0  14     1849.71     1941.07    139.34 o 
  -4   0  14       25.07       36.85     30.52 o 
  -3   0  14      486.67      725.42     64.23 o 
  -2   0  14    18204.27    17469.67    272.63 o 
  -1   0  14     3520.49     3552.41     69.56 o 
   0   0  14      645.16      758.44     47.89 o 
   1   0  14     1765.10     1736.47     60.75 o 
   2   0  14     3037.54     3104.16    108.28 o 
   3   0  14      729.85      580.12     62.44 o 
   4   0  14     1984.23     2027.64    116.03 o 
   5   0  14       62.24       61.35     45.30 o 
   6   0  14       27.31       13.03     74.13 o 
   7   0  14      303.34      373.00     85.22 o 
   8   0  14      895.84     1080.58    131.16 o 
   9   0  14     1721.14     2086.18    181.37 o 
  -9   1  14        3.54      -90.74     90.74 o 
  -8   1  14        8.06       37.60     50.93 o 
  -7   1  14       96.37      149.62     50.79 o 
  -6   1  14     2162.58     2046.88    106.87 o 
  -5   1  14     2225.39     2090.50    103.95 o 
  -4   1  14     1389.86     1330.15     72.09 o 
  -3   1  14       88.50       78.86     23.09 o 
  -2   1  14     1272.31     1366.25     43.24 o 
  -1   1  14     1751.77     1695.12     35.05 o 
   0   1  14       66.02       51.67     15.78 o 
   1   1  14      462.03      410.74     28.59 o 
   2   1  14        6.48        2.88     22.31 o 
   3   1  14      735.54      781.07     49.27 o 
   4   1  14      143.10       45.77     34.75 o 
   5   1  14       61.54      -30.07     30.07 o 
   6   1  14      135.33      111.87     44.39 o 
   7   1  14      344.94      340.84     59.08 o 
   8   1  14      127.50       62.82     40.99 o 
   9   1  14        5.47       56.99     55.71 o 
  -9   2  14      337.33      143.35    109.26 o 
  -8   2  14      995.27     1052.05    187.91 o 
  -7   2  14      790.99      861.14     82.11 o 
  -6   2  14      516.70      501.50     81.80 o 
  -5   2  14      144.45      161.97     46.78 o 
  -4   2  14      923.56      952.22     39.60 o 
  -3   2  14      616.27      621.82     34.99 o 
  -2   2  14     4320.98     4011.42     64.84 o 
  -1   2  14      325.72      309.43     19.26 o 
   0   2  14       27.64       49.35     16.42 o 
   1   2  14     4302.56     3943.50     63.46 o 
   2   2  14       52.01       55.99     28.82 o 
   3   2  14     1077.21     1127.32     56.79 o 
   4   2  14     2576.20     2672.74     93.10 o 
   5   2  14      983.11     1131.11     96.98 o 
   6   2  14        1.61      -27.22     42.76 o 
   7   2  14        4.41       17.21     32.80 o 
   8   2  14       26.79      -38.11     53.06 o 
   9   2  14       85.52       94.79     55.01 o 
  -9   3  14      626.42      773.01    100.96 o 
  -8   3  14      673.22      655.97    101.22 o 
  -7   3  14     1808.27     1860.65    184.04 o 
  -6   3  14     2669.42     2852.05    121.67 o 
  -5   3  14     2108.41     1901.16     96.02 o 
  -4   3  14       43.15       34.90     20.85 o 
  -3   3  14      188.18      286.55     28.50 o 
  -2   3  14     4004.28     3951.91    104.60 o 
  -1   3  14       36.96       39.40     12.86 o 
   0   3  14      236.14      247.58     20.49 o 
   1   3  14     1316.68     1322.60     40.84 o 
   2   3  14       37.60       26.20     17.45 o 
   3   3  14      743.76      672.84     73.06 o 
   4   3  14     1450.81     1400.41     78.44 o 
   5   3  14     1005.21     1124.19     82.79 o 
   6   3  14      209.65      195.10     44.99 o 
   7   3  14      608.10      594.69     69.53 o 
   8   3  14      458.09      425.27     83.26 o 
   9   3  14      417.99      575.01    127.38 o 
  -9   4  14      174.39      131.08    170.06 o 
  -8   4  14      554.26      652.64    100.93 o 
  -7   4  14       40.36        9.99     57.34 o 
  -6   4  14        7.33       39.05     42.36 o 
  -5   4  14     1325.25     1290.36     87.15 o 
  -4   4  14     4057.21     3942.94     98.20 o 
  -3   4  14     1625.98     1576.16     51.12 o 
  -2   4  14      333.39      389.22     31.94 o 
  -1   4  14       49.65       70.19     17.45 o 
   0   4  14     8556.26     8269.29     89.31 o 
   1   4  14     1102.79     1244.41     65.30 o 
   2   4  14      929.50     1061.66     48.75 o 
   3   4  14        6.17       18.18     33.86 o 
   4   4  14      338.04      346.63     49.63 o 
   5   4  14      116.79      117.14     79.36 o 
   6   4  14      145.18      201.06     65.43 o 
   7   4  14      441.07      215.05     88.96 o 
   8   4  14        3.29      128.74     62.89 o 
  -9   5  14      798.85      814.18    112.77 o 
  -8   5  14      211.98      316.91     83.83 o 
  -7   5  14       43.73       51.33     60.02 o 
  -6   5  14     6677.12     6338.68    195.87 o 
  -5   5  14     5819.11     6107.29    183.03 o 
  -4   5  14     4902.02     4918.13     88.51 o 
  -3   5  14      361.11      515.00     38.11 o 
  -2   5  14    10598.63    10433.20    150.18 o 
  -1   5  14      168.78      195.34     15.77 o 
   0   5  14      297.60      330.34     23.66 o 
   1   5  14     1540.45     1574.01     45.41 o 
   2   5  14     1124.70     1145.53     48.59 o 
   3   5  14        0.91       10.21     33.78 o 
   4   5  14     2513.07     2594.68    200.61 o 
   5   5  14       14.90      161.39     71.57 o 
   6   5  14     3586.50     3587.37    365.94 o 
   7   5  14     1606.46     1899.35    386.55 o 
   8   5  14      461.93      324.92     82.68 o 
  -9   6  14        4.16      150.05    120.20 o 
  -8   6  14      158.65      232.22     80.75 o 
  -7   6  14        1.03       32.13     78.65 o 
  -6   6  14     1934.33     2060.09    169.57 o 
  -5   6  14      350.50      421.16     58.21 o 
  -4   6  14     2554.27     2344.41     63.90 o 
  -3   6  14       77.21       81.65     30.24 o 
  -2   6  14       42.81       60.00     27.15 o 
  -1   6  14      251.47      249.17     22.84 o 
   0   6  14      575.36      605.31     28.40 o 
   1   6  14      838.85      815.42     32.27 o 
   2   6  14     2045.18     2060.53     62.20 o 
   3   6  14      124.48      139.38     64.96 o 
   4   6  14     1326.44     1393.56    107.31 o 
   5   6  14      752.29      757.83    131.88 o 
   6   6  14        2.41       68.80     83.27 o 
   7   6  14       15.31       22.75     61.84 o 
   8   6  14       80.33       33.22     53.85 o 
  -8   7  14       49.12       47.52     79.79 o 
  -7   7  14     2053.17     2034.09    475.27 o 
  -6   7  14       89.01      134.17     52.60 o 
  -5   7  14     1648.36     1610.96     76.90 o 
  -4   7  14     3335.37     3368.01     76.52 o 
  -3   7  14     1367.49     1392.48     66.02 o 
  -2   7  14     1060.64     1068.14     51.47 o 
  -1   7  14        5.09       20.95     19.82 o 
   0   7  14      389.89      364.23     25.16 o 
   1   7  14        8.72       17.91     19.72 o 
   2   7  14     3512.01     3380.93    148.73 o 
   3   7  14       80.41      146.18     83.46 o 
   4   7  14     2372.32     2256.60     96.56 o 
   5   7  14        6.32       -0.17     38.59 o 
   6   7  14     1582.39     1806.81    125.58 o 
   7   7  14     1178.29     1145.73    110.32 o 
   8   7  14       65.94       70.49     58.58 o 
  -8   8  14       76.48       81.25     97.75 o 
  -7   8  14     2112.42     2086.54    313.86 o 
  -6   8  14      391.10      479.43     89.70 o 
  -5   8  14      417.48      413.98     46.69 o 
  -4   8  14      376.27      316.06     36.27 o 
  -3   8  14      597.87      606.87     44.21 o 
  -2   8  14      135.96       91.72     37.06 o 
  -1   8  14     1265.81     1274.67     59.49 o 
   0   8  14       23.23       20.71     22.00 o 
   1   8  14     1462.83     1465.36     51.53 o 
   2   8  14     1708.95     1775.25    102.84 o 
   3   8  14        3.14       27.98     36.74 o 
   4   8  14     6024.58     6300.92    153.59 o 
   5   8  14     1307.03      924.56    192.93 o 
   6   8  14      545.79      469.18    162.82 o 
   7   8  14      101.32      113.90     86.94 o 
   8   8  14       61.16       15.43     57.91 o 
  -8   9  14      414.70      424.28    119.70 o 
  -7   9  14      887.57     1013.25    253.36 o 
  -6   9  14      113.38      157.11     54.04 o 
  -5   9  14      267.34      444.69    103.33 o 
  -4   9  14     4937.19     4712.07    123.20 o 
  -3   9  14      361.61      430.79     39.45 o 
  -2   9  14     1245.31     1215.58     60.22 o 
  -1   9  14     2025.83     2117.53     73.58 o 
   0   9  14     6068.73     5894.15     90.67 o 
   1   9  14      464.70      408.49     47.25 o 
   2   9  14      170.10      209.61     45.03 o 
   3   9  14        0.22       56.84     37.41 o 
   4   9  14     1853.10     1921.57    108.94 o 
   5   9  14      578.18      552.66     77.69 o 
   6   9  14     1222.27     1062.63    105.20 o 
   7   9  14       59.27      174.92     69.02 o 
   8   9  14     1080.07     1212.61    121.21 o 
  -8  10  14       84.51      201.75    100.37 o 
  -7  10  14      443.71      526.56    123.20 o 
  -6  10  14        9.51      -25.24     39.41 o 
  -5  10  14      772.01      927.01     70.14 o 
  -4  10  14       28.27       65.70     31.74 o 
  -3  10  14     1742.20     1743.03     68.50 o 
  -2  10  14     1779.12     1826.11     71.27 o 
  -1  10  14     5575.12     5410.05    113.33 o 
   0  10  14      393.67      376.95     33.64 o 
   1  10  14     6696.52     6757.48    115.15 o 
   2  10  14      318.23      251.60     46.23 o 
   3  10  14     4244.46     4176.78    118.40 o 
   4  10  14      340.98      551.17    194.73 o 
   5  10  14      569.83      496.19     77.82 o 
   6  10  14      458.94      400.92     80.66 o 
   7  10  14       62.34      -42.66     58.36 o 
   8  10  14      243.98      386.14     96.13 o 
  -8  11  14      975.14     1303.32    365.16 o 
  -7  11  14      841.67     1022.62    197.95 o 
  -6  11  14       15.24       52.64     40.02 o 
  -5  11  14        4.02       -2.07     33.82 o 
  -4  11  14       68.17       82.17     36.58 o 
  -3  11  14      468.85      459.37     45.32 o 
  -2  11  14      217.33      184.91     37.30 o 
  -1  11  14      133.69      175.39     37.23 o 
   0  11  14     3618.55     3616.88     84.60 o 
   1  11  14      321.82      303.94     33.81 o 
   2  11  14      949.29      985.66     67.71 o 
   3  11  14      172.33      208.30     54.55 o 
   4  11  14       71.53       74.03     53.21 o 
   5  11  14       37.25       62.32     50.97 o 
   6  11  14       85.02      102.67     58.00 o 
   7  11  14      187.12      246.65    111.37 o 
   8  11  14        1.19      -18.89     54.71 o 
  -8  12  14        5.27       40.03     93.60 o 
  -7  12  14      402.15      593.61     86.90 o 
  -6  12  14      349.59      332.58     63.63 o 
  -5  12  14     2988.47     3098.77    108.45 o 
  -4  12  14      149.32      152.48     40.16 o 
  -3  12  14      513.27      461.22     51.45 o 
  -2  12  14       10.55       38.57     31.61 o 
  -1  12  14    12317.78    12009.71    199.47 o 
   0  12  14     1086.00     1074.33     54.12 o 
   1  12  14     7282.43     7155.64    111.38 o 
   2  12  14     1795.07     1775.66     83.98 o 
   3  12  14     5247.10     5342.01    158.37 o 
   4  12  14      617.17      616.94     81.64 o 
   5  12  14      138.97      139.59     49.26 o 
   6  12  14      537.61      597.96    133.48 o 
   7  12  14     1453.10     1354.72    172.69 o 
  -7  13  14      495.05      621.50    103.82 o 
  -6  13  14       99.42      151.79    137.68 o 
  -5  13  14      529.60      650.28     60.41 o 
  -4  13  14      173.88      105.55     44.11 o 
  -3  13  14      172.17      134.76     41.84 o 
  -2  13  14      322.65      283.00     45.01 o 
  -1  13  14       14.00       40.30     36.27 o 
   0  13  14        1.41        1.06     26.45 o 
   1  13  14       14.72       22.36     30.27 o 
   2  13  14     2639.62     2406.51    112.83 o 
   3  13  14      745.92      400.93    147.49 o 
   4  13  14       42.68       34.08     51.47 o 
   5  13  14       41.24       12.62     44.89 o 
   6  13  14      101.38      104.40     53.11 o 
   7  13  14        5.61      -41.43     68.48 o 
  -7  14  14      573.40      616.91     77.36 o 
  -6  14  14      126.47      158.95     59.82 o 
  -5  14  14     1005.91      954.28     72.85 o 
  -4  14  14      207.67      252.11     48.74 o 
  -3  14  14     2087.25     2000.32     96.74 o 
  -2  14  14      456.16      494.72     59.50 o 
  -1  14  14     6306.11     6162.23    139.50 o 
   0  14  14      794.50      776.62     53.69 o 
   1  14  14     2692.74     2674.57     93.31 o 
   2  14  14     1614.73     1550.01     96.45 o 
   3  14  14     2133.27     1809.14    121.37 o 
   4  14  14       64.46      102.84     55.97 o 
   5  14  14       20.66      -48.21     48.21 o 
   6  14  14      230.94      223.32     58.01 o 
   7  14  14     1151.15     1234.66     98.65 o 
  -7  15  14      643.77      696.09     94.50 o 
  -6  15  14      224.26      241.97     53.71 o 
  -5  15  14        1.56       50.44     44.44 o 
  -4  15  14     2546.35     2434.84     98.24 o 
  -3  15  14        0.97      -37.36     37.36 o 
  -2  15  14      397.61      415.83     75.04 o 
  -1  15  14      768.40      732.47     62.50 o 
   0  15  14      492.48      583.38     53.41 o 
   1  15  14       12.90      -11.85     37.22 o 
   2  15  14        5.79        2.19     49.14 o 
   3  15  14       18.99       39.24     53.28 o 
   4  15  14      266.14      353.95     70.98 o 
   5  15  14      506.65      405.37     90.35 o 
   6  15  14      147.40      136.16     56.39 o 
  -6  16  14        3.09       25.80     48.99 o 
  -5  16  14      678.23      674.29     68.84 o 
  -4  16  14     1002.06      955.57     75.33 o 
  -3  16  14     4020.30     4039.00    153.69 o 
  -2  16  14     1197.05     1279.61     81.18 o 
  -1  16  14     1138.62     1294.02     78.92 o 
   0  16  14        3.51       59.07     39.24 o 
   1  16  14     1265.61     1322.97     82.34 o 
   2  16  14      780.74      662.67    114.29 o 
   3  16  14     3931.02     4157.69    149.13 o 
   4  16  14      335.73      246.94     70.41 o 
   5  16  14     3332.06     3481.17    151.77 o 
   6  16  14       21.41      -49.62     49.62 o 
  -6  17  14      170.05      196.65     57.12 o 
  -5  17  14       22.82        3.09     47.03 o 
  -4  17  14     1930.99     1921.84    140.80 o 
  -3  17  14      129.93       97.37     45.52 o 
  -2  17  14      232.86      164.17     57.25 o 
  -1  17  14     1729.95     1837.99    112.36 o 
   0  17  14       49.93       34.83     67.45 o 
   1  17  14       23.83       28.24     54.98 o 
   2  17  14     1611.50     1648.91    117.28 o 
   3  17  14       23.38       -5.15     50.31 o 
   4  17  14      196.98       93.44     62.85 o 
   5  17  14      173.36      195.59     75.30 o 
   6  17  14     2412.08     2619.21    129.19 o 
  -5  18  14     1094.86     1341.62    119.94 o 
  -4  18  14      120.87      167.39     51.41 o 
  -3  18  14      529.29      538.56     64.82 o 
  -2  18  14      142.47      158.13     48.01 o 
  -1  18  14      321.33      386.37     54.16 o 
   0  18  14     1517.53     1709.10    124.91 o 
   1  18  14      377.92      287.56     74.29 o 
   2  18  14      126.90      104.57     66.14 o 
   3  18  14        4.37       95.19     56.65 o 
   4  18  14      239.83      185.73     69.32 o 
   5  18  14      771.18      804.83     84.81 o 
  -5  19  14      275.77      315.05     61.18 o 
  -4  19  14      845.43      791.76     77.00 o 
  -3  19  14      255.32      298.12     68.09 o 
  -2  19  14     1054.86     1026.20     78.48 o 
  -1  19  14      399.60      437.67     74.82 o 
   0  19  14     1558.44     1826.03    322.94 o 
   1  19  14      361.17      314.57    135.74 o 
   2  19  14     1148.45     1149.62    114.12 o 
   3  19  14       26.36       38.73     56.31 o 
   4  19  14      778.62      918.13     94.73 o 
   5  19  14      252.61      263.64     91.68 o 
  -4  20  14     1945.13     2239.33    110.48 o 
  -3  20  14       63.79       36.73     73.73 o 
  -2  20  14        0.48       68.25     50.16 o 
  -1  20  14        1.79      113.17     73.75 o 
   0  20  14     1471.18     1567.50    129.04 o 
   1  20  14       24.40      -41.70     52.22 o 
   2  20  14      681.85      781.29    101.80 o 
   3  20  14       15.92      -36.94     72.40 o 
   4  20  14      195.75      122.96     60.03 o 
  -4  21  14      137.97      181.56     59.70 o 
  -3  21  14      214.85      333.91     62.94 o 
  -2  21  14      664.74      780.65     87.46 o 
  -1  21  14       69.99       84.50     75.83 o 
   0  21  14     1854.80     1924.02    256.70 o 
   1  21  14      400.43      357.73    126.64 o 
   2  21  14      808.64      790.85    101.13 o 
   3  21  14       79.45      -23.79     94.48 o 
  -3  22  14      255.64      285.87    167.94 o 
  -2  22  14       84.72       40.60     62.13 o 
  -1  22  14      778.65      994.58    221.67 o 
   0  22  14      276.22       92.64    135.70 o 
   1  22  14      681.95      617.68    184.17 o 
   2  22  14        0.12     -107.49    119.68 o 
  -1  23  14     1836.12     1778.05    152.54 o 
   0  23  14     1319.09      541.35    158.61 o 
   1  23  14       48.59     -132.83    138.31 o 
  -9   1  15       23.43      -88.85     88.85 o 
  -8   1  15      204.03      267.06    100.49 o 
  -7   1  15       12.84       10.44     57.15 o 
  -6   1  15     2228.75     2132.13    156.07 o 
  -5   1  15     1265.56     1256.41     88.03 o 
  -4   1  15       33.13       78.95     26.95 o 
  -3   1  15      407.04      507.09     34.10 o 
  -2   1  15     8685.54     8602.47    103.57 o 
  -1   1  15     1735.11     1840.67     38.59 o 
   0   1  15     2013.55     2142.42     60.54 o 
   1   1  15     5833.35     5485.81    106.93 o 
   2   1  15      982.93     1033.51     42.42 o 
   3   1  15      183.87      153.51     34.38 o 
   4   1  15       24.53       25.38     30.70 o 
   5   1  15     1309.62     1360.72     84.50 o 
   6   1  15      644.52      767.13     72.01 o 
   7   1  15        6.55      -38.35     39.19 o 
   8   1  15       22.84       -9.69     42.58 o 
  -9   2  15      396.78      563.87    132.12 o 
  -8   2  15      160.70      100.27     69.33 o 
  -7   2  15       96.24      156.44     52.07 o 
  -6   2  15       36.65        8.80     49.28 o 
  -5   2  15    14090.08    13007.58    250.64 o 
  -4   2  15     3321.25     3162.79    106.37 o 
  -3   2  15     1993.28     1960.98     56.64 o 
  -2   2  15      194.38      199.58     28.39 o 
  -1   2  15       37.06       24.71     15.76 o 
   0   2  15     4648.45     4356.36     60.53 o 
   1   2  15        9.59      -18.59     18.59 o 
   2   2  15     1616.86     1737.90     55.40 o 
   3   2  15      739.36      785.13     52.02 o 
   4   2  15     1431.88     1399.38     89.04 o 
   5   2  15      907.91      865.29     69.44 o 
   6   2  15        1.96       20.77     35.12 o 
   7   2  15      466.83      392.83     61.49 o 
   8   2  15      934.98     1078.00     93.32 o 
  -9   3  15      552.28      637.83    146.78 o 
  -8   3  15      512.93      478.91     94.14 o 
  -7   3  15      189.40      271.16     54.09 o 
  -6   3  15       45.54      106.59     47.45 o 
  -5   3  15     1064.00     1125.75     84.97 o 
  -4   3  15     1482.34     1519.93     51.80 o 
  -3   3  15     1129.17     1197.73     48.94 o 
  -2   3  15     2113.60     1941.15     56.36 o 
  -1   3  15       21.87       19.87     15.68 o 
   0   3  15     3221.63     3013.33     52.57 o 
   1   3  15       44.00       52.72     29.03 o 
   2   3  15      295.11      277.08     30.64 o 
   3   3  15       92.64       87.85     41.35 o 
   4   3  15     1152.41     1107.46     87.18 o 
   5   3  15      128.85      135.01     50.71 o 
   6   3  15      470.39      528.70     63.57 o 
   7   3  15      126.73      101.15     39.81 o 
   8   3  15       29.24      120.35     99.03 o 
  -9   4  15      372.26      271.48     81.79 o 
  -8   4  15      846.45      755.11    110.38 o 
  -7   4  15      110.12      135.75     69.45 o 
  -6   4  15      897.50      702.66     77.21 o 
  -5   4  15      206.21      208.85     50.02 o 
  -4   4  15      378.00      467.44     33.73 o 
  -3   4  15       93.60      114.13     27.80 o 
  -2   4  15      571.71      610.32     38.47 o 
  -1   4  15      118.31      122.19     19.31 o 
   0   4  15       73.33       88.60     22.83 o 
   1   4  15     1703.24     1647.59     49.35 o 
   2   4  15      179.96      247.60     39.53 o 
   3   4  15       18.61      -31.81     35.84 o 
   4   4  15     1598.55     1645.79     91.30 o 
   5   4  15     3612.54     3819.16    152.11 o 
   6   4  15     1040.05      997.01    123.03 o 
   7   4  15       50.89       14.78     72.57 o 
   8   4  15     2297.51     2914.61    409.02 o 
  -8   5  15     1626.10     1515.38    136.89 o 
  -7   5  15     1001.51     1155.96    190.65 o 
  -6   5  15      477.74      515.66     67.42 o 
  -5   5  15       45.69       62.62     49.67 o 
  -4   5  15      339.09      344.06     33.98 o 
  -3   5  15     2017.95     2028.32     81.88 o 
  -2   5  15       33.55       56.62     20.31 o 
  -1   5  15        6.26        0.38     18.01 o 
   0   5  15      579.90      613.38     28.62 o 
   1   5  15     1390.80     1344.07     43.61 o 
   2   5  15      408.75      584.58     49.51 o 
   3   5  15     1221.97     1307.37    122.02 o 
   4   5  15      340.56      426.91     57.44 o 
   5   5  15        8.50       45.01     52.80 o 
   6   5  15      136.21      178.41     61.79 o 
   7   5  15      517.13      492.91     82.18 o 
   8   5  15      125.98      144.01     67.09 o 
  -8   6  15      434.86      520.03     94.57 o 
  -7   6  15     4487.87     4597.61    314.68 o 
  -6   6  15      536.57      560.20    109.82 o 
  -5   6  15     5027.19     4848.23    108.26 o 
  -4   6  15      945.54      937.88     48.47 o 
  -3   6  15    10870.81    10660.33    148.21 o 
  -2   6  15     9964.70     9449.76    137.23 o 
  -1   6  15      637.07      599.07     40.90 o 
   0   6  15       31.15       34.33     16.64 o 
   1   6  15     4872.91     4758.05     73.59 o 
   2   6  15      113.61      143.50     38.88 o 
   3   6  15      166.51      140.43     43.12 o 
   4   6  15      124.96      107.54     41.77 o 
   5   6  15     1761.94     2072.98    224.03 o 
   6   6  15     1815.99     1921.59    151.31 o 
   7   6  15        7.89       13.04     52.26 o 
   8   6  15     1692.98     1516.29    129.22 o 
  -8   7  15       34.26       65.93     74.64 o 
  -7   7  15     1387.96     1505.28    234.12 o 
  -6   7  15      544.02      445.96    101.18 o 
  -5   7  15     1279.18     1327.25     86.69 o 
  -4   7  15      837.40      877.67     48.60 o 
  -3   7  15      728.72      643.55     54.20 o 
  -2   7  15     9880.12     9654.61    142.71 o 
  -1   7  15     1895.48     1804.86     68.27 o 
   0   7  15     7508.54     7541.64     88.61 o 
   1   7  15      318.34      312.58     27.66 o 
   2   7  15     5820.10     5659.84    132.78 o 
   3   7  15      137.71      217.01     43.39 o 
   4   7  15       33.69      -11.75     37.03 o 
   5   7  15       39.70       53.04     48.46 o 
   6   7  15     1266.04     1217.44    109.12 o 
   7   7  15      109.78      100.80     60.68 o 
   8   7  15       99.50      137.62     84.80 o 
  -8   8  15      204.79      160.52    102.26 o 
  -7   8  15      640.28      571.48    117.31 o 
  -6   8  15        0.54       -8.57     65.39 o 
  -5   8  15     1344.22     1457.22    131.46 o 
  -4   8  15      605.62      563.51     48.38 o 
  -3   8  15     1712.46     1823.09     65.44 o 
  -2   8  15      819.69      627.37     48.01 o 
  -1   8  15     2758.37     2709.51     81.74 o 
   0   8  15        4.02       31.44     18.66 o 
   1   8  15     2504.47     2418.14     57.89 o 
   2   8  15      830.74      843.71     53.58 o 
   3   8  15     6397.21     6245.11    148.82 o 
   4   8  15      950.91      930.21     74.50 o 
   5   8  15      595.36      572.94     78.33 o 
   6   8  15     1979.17     1822.64    131.33 o 
   7   8  15      238.97      391.47    162.81 o 
   8   8  15      310.15      332.10     82.86 o 
  -8   9  15      268.41      150.19    106.18 o 
  -7   9  15     1314.30     1187.66    163.02 o 
  -6   9  15       45.73      101.93     76.45 o 
  -5   9  15      208.27      215.63     37.07 o 
  -4   9  15      428.21      490.31     43.55 o 
  -3   9  15     1732.76     1701.31     65.02 o 
  -2   9  15     7678.25     7313.30    132.73 o 
  -1   9  15      245.17      255.09     38.79 o 
   0   9  15     2753.83     2507.70     62.23 o 
   1   9  15     4161.16     4209.74     83.93 o 
   2   9  15     2239.63     2150.94     74.70 o 
   3   9  15     1769.22     1873.65     96.85 o 
   4   9  15       25.58       67.80     50.49 o 
   5   9  15        3.18      -28.99     33.73 o 
   6   9  15      342.68      132.38    112.53 o 
   7   9  15      536.46      683.08    229.88 o 
   8   9  15      142.24      202.85    147.66 o 
  -8  10  15      109.04       19.20    278.47 o 
  -7  10  15     1096.61     1139.12    188.90 o 
  -6  10  15      371.29      351.47     85.21 o 
  -5  10  15     1270.12     1419.00     70.03 o 
  -4  10  15      706.46      742.22     53.26 o 
  -3  10  15       21.53       12.59     29.66 o 
  -2  10  15      372.77      323.30     41.86 o 
  -1  10  15     3574.57     3455.23     98.20 o 
   0  10  15     2948.24     2815.43     74.18 o 
   1  10  15     1505.33     1422.34     55.37 o 
   2  10  15     2096.29     2016.05     85.74 o 
   3  10  15     2145.06     2370.83     83.21 o 
   4  10  15     1374.69     1462.71    106.11 o 
   5  10  15      646.35      645.53     82.81 o 
   6  10  15      115.07       67.29     58.16 o 
   7  10  15      418.68      544.35    129.42 o 
   8  10  15      547.31      285.41    104.01 o 
  -8  11  15      660.44      814.99    448.37 o 
  -7  11  15        0.62       73.53     70.42 o 
  -6  11  15      590.61      736.29    139.74 o 
  -5  11  15      360.72      482.69     50.17 o 
  -4  11  15      415.48      429.00     50.70 o 
  -3  11  15     2229.59     2178.75    155.35 o 
  -2  11  15      840.11      845.07     56.86 o 
  -1  11  15     1007.55     1109.78     62.63 o 
   0  11  15     4723.18     4871.05     99.11 o 
   1  11  15     1794.33     1802.29     60.53 o 
   2  11  15      666.43      722.48     83.80 o 
   3  11  15     1481.56     1537.17     96.71 o 
   4  11  15      636.47      567.20     85.85 o 
   5  11  15      702.39      811.46     93.97 o 
   6  11  15       21.38      -17.01     72.77 o 
   7  11  15        8.15      -42.61     57.01 o 
  -7  12  15       18.91      153.11     80.98 o 
  -6  12  15      188.50      270.52     58.90 o 
  -5  12  15       46.70       60.50     62.42 o 
  -4  12  15      484.76      422.69     53.30 o 
  -3  12  15      105.51      142.17     41.33 o 
  -2  12  15        0.31       35.25     46.33 o 
  -1  12  15      752.57      675.82     58.77 o 
   0  12  15      148.92      170.53     32.63 o 
   1  12  15     1364.21     1317.83     54.21 o 
   2  12  15     1750.87     1663.89     93.60 o 
   3  12  15     1088.40      949.60     83.44 o 
   4  12  15      821.01      857.31     91.43 o 
   5  12  15      198.38      187.62     59.67 o 
   6  12  15      885.70      866.43    105.78 o 
   7  12  15        4.21       60.13     67.20 o 
  -7  13  15      378.10      580.27    140.17 o 
  -6  13  15      879.88     1003.91     89.75 o 
  -5  13  15     1388.44     1591.76    140.05 o 
  -4  13  15     5089.68     5048.40    130.97 o 
  -3  13  15        7.32       59.30     40.49 o 
  -2  13  15     1157.90     1037.29     69.49 o 
  -1  13  15     4753.88     4781.22    121.69 o 
   0  13  15     5530.95     5685.32    110.42 o 
   1  13  15      959.00     1014.61     63.59 o 
   2  13  15      517.19      427.00     62.39 o 
   3  13  15     6071.66     6137.69    174.72 o 
   4  13  15     2252.73     2343.13    120.32 o 
   5  13  15     3795.00     3763.25    127.60 o 
   6  13  15      103.34      109.97     53.79 o 
   7  13  15      144.19      128.01     75.29 o 
  -7  14  15      160.08      247.23     61.22 o 
  -6  14  15      430.94      554.22     68.88 o 
  -5  14  15     1453.45     1506.95    135.34 o 
  -4  14  15      566.55      607.96     61.30 o 
  -3  14  15       71.07       24.72     39.12 o 
  -2  14  15      142.25      101.15     40.63 o 
  -1  14  15      447.39      369.95     51.17 o 
   0  14  15      116.84       89.04     39.22 o 
   1  14  15      172.85      192.75     41.53 o 
   2  14  15      207.74      229.69     65.33 o 
   3  14  15     4599.46     4282.77    169.68 o 
   4  14  15      207.88      162.68     88.74 o 
   5  14  15       68.40       24.13     47.87 o 
   6  14  15      536.31      467.71     69.82 o 
   7  14  15        2.31       55.46     57.66 o 
  -6  15  15      206.41      308.17     57.45 o 
  -5  15  15        7.34       26.19     45.76 o 
  -4  15  15     3224.41     3081.82    109.32 o 
  -3  15  15        4.23       54.65     41.19 o 
  -2  15  15      794.32      811.13     67.85 o 
  -1  15  15     1235.98     1336.72     95.32 o 
   0  15  15     1411.75     1420.21     77.62 o 
   1  15  15      762.58      947.44     71.09 o 
   2  15  15     1778.54     1723.04    100.50 o 
   3  15  15     2088.76     1993.73    128.37 o 
   4  15  15     2003.73     2139.52    120.33 o 
   5  15  15        5.89        1.57     59.91 o 
   6  15  15      884.29     1022.26    100.26 o 
  -6  16  15       16.55       91.48     81.74 o 
  -5  16  15      586.83      558.69     76.21 o 
  -4  16  15       40.13       79.21     46.98 o 
  -3  16  15      487.56      424.65     58.36 o 
  -2  16  15      410.45      521.63     59.02 o 
  -1  16  15       77.38       28.07     62.57 o 
   0  16  15       13.66       47.93     57.03 o 
   1  16  15        5.68       49.05     54.81 o 
   2  16  15      152.94      157.29     68.04 o 
   3  16  15      462.23      281.57     76.09 o 
   4  16  15       43.47       36.96     68.46 o 
   5  16  15      329.29      343.61    131.72 o 
   6  16  15      873.07      781.53     84.82 o 
  -6  17  15      605.77      654.38     72.71 o 
  -5  17  15       64.35       90.82     50.46 o 
  -4  17  15      384.87      386.79     60.32 o 
  -3  17  15     1094.70     1067.14     79.95 o 
  -2  17  15      751.41      836.77     70.85 o 
  -1  17  15      305.59      321.19     51.44 o 
   0  17  15      374.48      382.11     58.13 o 
   1  17  15       60.82       60.25     70.12 o 
   2  17  15      685.20      592.91     89.54 o 
   3  17  15       52.75       24.16     52.57 o 
   4  17  15      140.58      180.29     70.55 o 
   5  17  15      655.57      719.51     98.64 o 
  -5  18  15      132.13      130.10     52.20 o 
  -4  18  15      210.84      204.10     56.87 o 
  -3  18  15     1968.15     1972.48    101.81 o 
  -2  18  15      359.65      353.19     80.22 o 
  -1  18  15      658.63      771.28     68.37 o 
   0  18  15        1.38       -3.03     58.44 o 
   1  18  15     1805.52     1796.33    237.53 o 
   2  18  15     1002.83      832.46    455.64 o 
   3  18  15     1556.19     1458.36    104.36 o 
   4  18  15       30.48       97.38     57.30 o 
   5  18  15     1060.73      850.82    135.79 o 
  -5  19  15       17.20       82.15     52.52 o 
  -4  19  15      173.57      137.37     54.94 o 
  -3  19  15     1987.79     2037.10    119.40 o 
  -2  19  15      669.96      604.00     67.53 o 
  -1  19  15      143.70      154.47     55.90 o 
   0  19  15       82.13       57.00    101.45 o 
   1  19  15      112.98      -31.15    126.26 o 
   2  19  15      312.18      137.33    211.44 o 
   3  19  15      651.69      670.79    105.23 o 
   4  19  15      719.62      589.90     82.87 o 
  -4  20  15        0.13       68.84     53.21 o 
  -3  20  15      790.77      758.95     76.28 o 
  -2  20  15       12.88       19.02     47.21 o 
  -1  20  15     1139.65     1225.87     96.20 o 
   0  20  15      261.52      284.48     84.12 o 
   1  20  15      581.53      702.89    183.14 o 
   2  20  15      474.09      504.49    148.65 o 
   3  20  15      463.64      513.44     99.51 o 
   4  20  15      709.86      701.91     89.28 o 
  -3  21  15      616.48      634.82     74.20 o 
  -2  21  15      111.75      100.09     62.75 o 
  -1  21  15      404.35      182.11     78.30 o 
   0  21  15      319.16      513.17    168.27 o 
   1  21  15      102.85      102.55    137.01 o 
   2  21  15      190.82       94.33    148.15 o 
   3  21  15       82.48       78.14     80.18 o 
  -2  22  15       60.07      131.56    112.30 o 
  -1  22  15      130.76        9.26     73.41 o 
   0  22  15      959.11      637.83    183.07 o 
   1  22  15       51.18      -33.03     33.03 o 
   2  22  15       99.45      -66.55    120.80 o 
  -8   0  16      758.22      905.83    214.79 o 
  -7   0  16      246.27      179.12     81.49 o 
  -6   0  16       30.18      132.92     72.78 o 
  -5   0  16     1746.63     1883.13    145.84 o 
  -4   0  16      456.72      520.02     54.71 o 
  -3   0  16    13005.22    12341.62    257.01 o 
  -2   0  16      475.34      464.49     44.46 o 
  -1   0  16    10453.65    10150.04    139.79 o 
   0   0  16     3107.22     3216.08     93.02 o 
   1   0  16      694.90      717.43     60.33 o 
   2   0  16      894.26     1039.47     76.37 o 
   3   0  16      147.96      116.12     61.30 o 
   4   0  16      449.74      550.92     79.03 o 
   5   0  16      543.47      450.82    111.53 o 
   6   0  16        8.35      -17.25     87.80 o 
   7   0  16       60.72       13.82     58.48 o 
   8   0  16     1415.78     1904.97    188.72 o 
  -8   1  16      237.12      250.47     70.62 o 
  -7   1  16       41.25       71.26     63.15 o 
  -6   1  16       51.29       79.59     49.99 o 
  -5   1  16       74.27       86.51     45.53 o 
  -4   1  16      650.73      637.89     41.45 o 
  -3   1  16       10.16       39.48     36.44 o 
  -2   1  16      101.63      103.77     26.97 o 
  -1   1  16     3239.16     3232.22     51.04 o 
   0   1  16      255.13      264.63     29.86 o 
   1   1  16      710.46      738.38     38.82 o 
   2   1  16      297.39      317.21     45.19 o 
   3   1  16       80.80       24.22     29.74 o 
   4   1  16      362.71      435.92     51.28 o 
   5   1  16      639.80      590.21     62.92 o 
   6   1  16      308.01      252.25     51.76 o 
   7   1  16      166.77      125.12     50.23 o 
   8   1  16      127.25      130.36     56.78 o 
  -8   2  16        5.60       76.44     71.92 o 
  -7   2  16        7.74       39.51     46.96 o 
  -6   2  16       28.93       38.90     44.86 o 
  -5   2  16       16.91       24.10     43.25 o 
  -4   2  16      508.24      454.84     44.80 o 
  -3   2  16      672.06      668.12     41.51 o 
  -2   2  16     3281.32     3220.89     70.44 o 
  -1   2  16       16.98       13.24     15.93 o 
   0   2  16     3801.97     3608.37     62.95 o 
   1   2  16       20.21       24.31     19.81 o 
   2   2  16     3117.40     2965.16     90.91 o 
   3   2  16      755.13      766.88     59.46 o 
   4   2  16      780.14      832.39     65.24 o 
   5   2  16      177.70      105.24     42.22 o 
   6   2  16       21.38       41.14     41.23 o 
   7   2  16        7.54       27.48     43.42 o 
   8   2  16      492.91      186.52    102.93 o 
  -8   3  16       56.77      124.19     75.69 o 
  -7   3  16       40.39       63.89     58.06 o 
  -6   3  16     1620.74     1658.07    108.29 o 
  -5   3  16      557.49      566.36     67.96 o 
  -4   3  16       16.92       15.77     36.95 o 
  -3   3  16      830.25      931.66     46.21 o 
  -2   3  16     3016.99     3054.75     70.77 o 
  -1   3  16      740.11      684.99     28.19 o 
   0   3  16      122.56      101.17     18.69 o 
   1   3  16      501.16      558.48     31.82 o 
   2   3  16     6106.10     6238.62    139.54 o 
   3   3  16      337.92      244.38     66.33 o 
   4   3  16      417.95      466.44     58.27 o 
   5   3  16     1715.95     1828.54    152.66 o 
   6   3  16      529.02      705.97    118.10 o 
   7   3  16        3.80      -32.90     49.03 o 
   8   3  16      188.83       57.80     69.64 o 
  -8   4  16      230.99      178.35     78.49 o 
  -7   4  16      256.77      203.37     76.19 o 
  -6   4  16      131.72       93.74     49.36 o 
  -5   4  16      672.47      780.49     54.26 o 
  -4   4  16       28.76       10.02     23.36 o 
  -3   4  16      224.30      172.67     31.21 o 
  -2   4  16      221.24      220.96     32.10 o 
  -1   4  16      219.56      261.48     31.60 o 
   0   4  16      113.47      107.27     22.47 o 
   1   4  16       96.82       89.16     22.31 o 
   2   4  16     1433.04     1618.94     73.25 o 
   3   4  16     2970.59     2894.71    117.44 o 
   4   4  16       17.79       61.76     41.54 o 
   5   4  16       83.20       43.18     54.03 o 
   6   4  16      231.80      325.08     70.32 o 
   7   4  16      738.21      959.02    140.11 o 
   8   4  16        4.68       -7.58     70.14 o 
  -8   5  16     2600.79     2699.06    171.89 o 
  -7   5  16      469.70      571.12     96.68 o 
  -6   5  16      858.00      739.36     79.08 o 
  -5   5  16      345.49      356.80     64.95 o 
  -4   5  16     1092.80     1197.95     51.81 o 
  -3   5  16    11845.21    11357.86    147.09 o 
  -2   5  16     1019.68      947.72     51.66 o 
  -1   5  16      456.74      474.49     37.46 o 
   0   5  16     1112.68     1041.32     35.76 o 
   1   5  16     3446.85     3365.16     64.06 o 
   2   5  16     3677.36     3520.51     99.80 o 
   3   5  16     1561.78     1566.46     83.96 o 
   4   5  16      141.42       62.86     41.71 o 
   5   5  16     2736.56     3072.12    139.83 o 
   6   5  16       25.02      -29.31     51.16 o 
   7   5  16      464.26      361.08     83.48 o 
   8   5  16     1089.71      939.21    108.18 o 
  -8   6  16        0.04        6.98     71.50 o 
  -7   6  16       62.43       17.55     67.40 o 
  -6   6  16      117.94      148.27     74.87 o 
  -5   6  16      416.27      425.70     61.25 o 
  -4   6  16     2463.30     2265.04     69.37 o 
  -3   6  16        7.82       14.57     28.91 o 
  -2   6  16     1382.50     1451.84     57.97 o 
  -1   6  16      682.12      632.80     44.26 o 
   0   6  16       26.85        7.75     17.51 o 
   1   6  16      430.00      482.75     55.93 o 
   2   6  16       57.32       22.84     33.32 o 
   3   6  16      223.15      181.18     44.47 o 
   4   6  16       84.56       46.40     40.38 o 
   5   6  16       37.39       30.32     57.25 o 
   6   6  16       88.68      121.05     58.60 o 
   7   6  16       50.10       47.98     59.77 o 
   8   6  16       65.33       61.40    129.66 o 
  -8   7  16     1534.15     1592.22    144.98 o 
  -7   7  16      513.82      473.22    122.49 o 
  -6   7  16     1552.91     1380.83    153.36 o 
  -5   7  16      412.60      456.66     41.03 o 
  -4   7  16     1184.47     1319.18     59.95 o 
  -3   7  16     2310.26     2190.79    101.57 o 
  -2   7  16      717.46      604.19     47.72 o 
  -1   7  16     2007.63     1869.43     68.69 o 
   0   7  16      559.30      516.53     31.46 o 
   1   7  16     5371.84     5336.52     82.05 o 
   2   7  16      625.53      554.99     56.43 o 
   3   7  16     5163.42     4746.07    131.13 o 
   4   7  16     1315.12     1331.95     87.90 o 
   5   7  16     3975.19     3969.03    155.04 o 
   6   7  16      138.90       97.17     55.90 o 
   7   7  16     1877.98     2133.29    176.67 o 
   8   7  16        8.71      -88.77     88.77 o 
  -8   8  16      147.37      167.83    115.78 o 
  -7   8  16      368.25      349.98    104.71 o 
  -6   8  16      443.89      480.95    107.14 o 
  -5   8  16       51.30       58.65     32.61 o 
  -4   8  16       23.70       41.12     30.18 o 
  -3   8  16      258.91      283.43     37.65 o 
  -2   8  16     6098.73     5850.94    118.69 o 
  -1   8  16       85.45       87.63     35.09 o 
   0   8  16     4762.69     4847.06     76.80 o 
   1   8  16      235.45      206.74     29.01 o 
   2   8  16     7393.48     7195.35    132.21 o 
   3   8  16       21.74       44.15     37.99 o 
   4   8  16       80.82       83.13     65.14 o 
   5   8  16      738.47      767.57     90.09 o 
   6   8  16       75.42       55.86     48.16 o 
   7   8  16       27.08      -20.95     62.20 o 
   8   8  16      344.14      249.39     73.49 o 
  -8   9  16      133.79      -27.92     91.11 o 
  -7   9  16       33.55      105.99     96.76 o 
  -6   9  16     1958.92     2143.73    149.25 o 
  -5   9  16     3609.62     3556.21     95.66 o 
  -4   9  16      381.41      493.82     44.84 o 
  -3   9  16       43.09       22.84     31.13 o 
  -2   9  16      177.00      214.71     39.65 o 
  -1   9  16      383.58      462.04     48.92 o 
   0   9  16       99.45      147.54     28.96 o 
   1   9  16      712.17      643.29     37.52 o 
   2   9  16      675.24      699.01     52.01 o 
   3   9  16      307.71      444.82     58.18 o 
   4   9  16       46.17       47.50    125.57 o 
   5   9  16      160.33      257.16     99.76 o 
   6   9  16     2040.93     1930.36    137.06 o 
   7   9  16      472.20      783.23    192.47 o 
  -8  10  16      180.61      185.18    128.34 o 
  -7  10  16      405.14      423.11    189.45 o 
  -6  10  16      235.10      269.16     58.16 o 
  -5  10  16     1334.75     1302.63     68.71 o 
  -4  10  16      813.62      740.72     69.61 o 
  -3  10  16     4567.87     4636.32    108.33 o 
  -2  10  16      139.16      237.08     41.21 o 
  -1  10  16     6517.22     6374.94    126.96 o 
   0  10  16     3010.21     3340.33     95.59 o 
   1  10  16     1960.09     1966.47     56.49 o 
   2  10  16     1682.00     1740.10     72.64 o 
   3  10  16      459.38      401.88     47.66 o 
   4  10  16     1018.66     1041.39     94.63 o 
   5  10  16       10.99      -16.16     48.45 o 
   6  10  16      143.98      154.93    118.54 o 
   7  10  16      669.36      830.38    102.99 o 
  -7  11  16       11.68      123.56    198.74 o 
  -6  11  16      149.24      219.16     52.32 o 
  -5  11  16      389.84      449.91     84.58 o 
  -4  11  16      607.72      567.61     58.00 o 
  -3  11  16      237.77      250.70     42.22 o 
  -2  11  16     1471.26     1219.14     73.22 o 
  -1  11  16     1157.80     1146.06     64.81 o 
   0  11  16     1260.63     1146.55     57.00 o 
   1  11  16      124.47      137.40     30.06 o 
   2  11  16      162.63      114.29     44.90 o 
   3  11  16     2051.70     2283.03     91.88 o 
   4  11  16      298.88      343.54     70.01 o 
   5  11  16      552.13      538.30     97.32 o 
   6  11  16       21.40       21.57     57.99 o 
   7  11  16      952.61      824.01    105.90 o 
  -7  12  16     1015.08     1169.42    314.12 o 
  -6  12  16        1.86       11.94     49.03 o 
  -5  12  16     1006.62      760.13     70.72 o 
  -4  12  16     1225.83     1326.56     86.12 o 
  -3  12  16     2387.31     2380.88    125.63 o 
  -2  12  16     1699.44     1770.36     75.21 o 
  -1  12  16     4013.98     4031.77    112.22 o 
   0  12  16     7997.86     7914.29    132.65 o 
   1  12  16       29.84       27.42     36.73 o 
   2  12  16      732.16      683.57     62.70 o 
   3  12  16       64.79       80.89     41.59 o 
   4  12  16     3003.44     3034.00    109.99 o 
   5  12  16      135.73       68.22     54.33 o 
   6  12  16      688.00      573.71     93.59 o 
   7  12  16      293.32      417.40    103.12 o 
  -7  13  16       19.44      188.60    300.79 o 
  -6  13  16      179.19      202.28     52.14 o 
  -5  13  16      761.78      733.21     66.58 o 
  -4  13  16     1562.33     1707.37     88.16 o 
  -3  13  16       32.80      -16.83     57.76 o 
  -2  13  16        0.77       41.49     36.30 o 
  -1  13  16       66.52      179.81     43.47 o 
   0  13  16      306.35      347.97     49.90 o 
   1  13  16      200.71      225.36     42.20 o 
   2  13  16      655.68      652.33     72.08 o 
   3  13  16       15.33        0.83     50.31 o 
   4  13  16      316.32      191.15     49.07 o 
   5  13  16      262.84      291.88     60.43 o 
   6  13  16        2.72      -13.12     46.66 o 
   7  13  16      115.07      116.18     73.78 o 
  -7  14  16     1593.46     1844.15    406.41 o 
  -6  14  16      357.90      331.96     60.96 o 
  -5  14  16     1339.23     1556.53    171.06 o 
  -4  14  16     1652.57     1737.85     92.01 o 
  -3  14  16     5616.37     5500.13    139.59 o 
  -2  14  16      548.68      547.04     73.43 o 
  -1  14  16     1683.45     1716.86     85.25 o 
   0  14  16     1560.91     1603.74     79.81 o 
   1  14  16     1996.63     2040.85     84.72 o 
   2  14  16     2929.17     2920.95    119.31 o 
   3  14  16      420.30      346.79     65.67 o 
   4  14  16      577.15      652.07     78.65 o 
   5  14  16      170.56      164.23     64.27 o 
   6  14  16     1884.89     1825.57    110.25 o 
  -6  15  16      689.70      661.88    120.57 o 
  -5  15  16      461.80      527.37     65.04 o 
  -4  15  16      178.93      190.17     51.68 o 
  -3  15  16       32.10       -1.75     38.95 o 
  -2  15  16       14.41      -24.16     54.26 o 
  -1  15  16       83.65       97.99     44.99 o 
   0  15  16      161.40      213.97     47.34 o 
   1  15  16      983.08     1077.14    199.92 o 
   2  15  16       67.42       70.64     69.20 o 
   3  15  16      114.10      109.01     54.72 o 
   4  15  16      632.82      837.04     90.61 o 
   5  15  16      732.44      631.95     74.44 o 
   6  15  16        0.51        6.04     55.45 o 
  -6  16  16       60.24       42.95     50.00 o 
  -5  16  16     1101.06     1095.41     98.97 o 
  -4  16  16      827.72      885.79     75.99 o 
  -3  16  16      746.59      673.96     65.97 o 
  -2  16  16      930.76      954.25     74.52 o 
  -1  16  16        5.29       36.05     40.03 o 
   0  16  16      350.11      256.86     74.60 o 
   1  16  16     1132.49     1127.38    103.30 o 
   2  16  16     2727.80     3221.82    258.94 o 
   3  16  16      224.78      231.30     79.67 o 
   4  16  16      393.85      437.54     79.82 o 
   5  16  16       28.39        2.53     50.50 o 
   6  16  16     1764.29     2048.42    121.33 o 
  -5  17  16      505.80      542.00     69.77 o 
  -4  17  16     2755.21     2868.68    115.71 o 
  -3  17  16       50.86       62.36     79.21 o 
  -2  17  16      636.00      715.59     69.66 o 
  -1  17  16        5.77       45.28     43.97 o 
   0  17  16     1007.03     1138.62    108.83 o 
   1  17  16        4.54      -28.52     95.39 o 
   2  17  16       13.26      -21.05     86.46 o 
   4  17  16      497.69      503.81     82.16 o 
   5  17  16      214.36      247.66     63.82 o 
  -5  18  16      586.68      738.58     77.17 o 
  -4  18  16      707.04      787.36     76.81 o 
  -3  18  16        7.69       41.87     48.51 o 
  -2  18  16      733.29      867.44     75.39 o 
  -1  18  16      606.51      548.09     64.97 o 
   0  18  16        3.03      -50.92     62.61 o 
   1  18  16        0.78      170.84    122.60 o 
   2  18  16       37.00       74.41     68.25 o 
   3  18  16      367.34      322.06     85.69 o 
   4  18  16     1002.68     1168.93    103.35 o 
   5  18  16      216.00      207.87     61.04 o 
  -4  19  16      313.80      388.89     70.96 o 
  -3  19  16      259.65      349.89     63.63 o 
  -2  19  16       14.77       10.10     57.99 o 
  -1  19  16      690.26      791.85     84.99 o 
   0  19  16      587.54      576.34     92.07 o 
   1  19  16      625.22      480.81    170.00 o 
   2  19  16       19.45      -59.97     59.97 o 
   3  19  16      710.97      641.49    148.66 o 
   4  19  16       27.37       43.66     55.34 o 
  -4  20  16       29.63       -8.66     83.24 o 
  -3  20  16      254.39      318.51     65.79 o 
  -2  20  16        0.66       73.14     51.92 o 
  -1  20  16       65.94       43.94     56.95 o 
   0  20  16        1.56      -63.87    100.74 o 
   1  20  16       35.80      104.11    141.23 o 
   2  20  16       77.37      -33.41     33.41 o 
   3  20  16      903.84      966.74    119.53 o 
  -3  21  16        4.13       61.62     53.57 o 
  -2  21  16     2611.18     2553.55    129.69 o 
  -1  21  16      414.83      425.91     94.76 o 
   0  21  16      104.30      -50.86    101.07 o 
   1  21  16      341.76      381.36    161.94 o 
   2  21  16       44.26       16.81     96.84 o 
  -1  22  16      514.52      479.34    101.00 o 
   0  22  16       89.27       55.55    134.53 o 
   1  22  16      141.55      -75.83    137.52 o 
  -8   1  17        8.34       57.93     68.96 o 
  -7   1  17      252.45      314.71     65.05 o 
  -6   1  17      319.57      449.08     69.93 o 
  -5   1  17      518.03      652.35     76.12 o 
  -4   1  17      161.87      172.77     34.99 o 
  -3   1  17      336.93      280.17     36.89 o 
  -2   1  17      922.51      799.94     44.93 o 
  -1   1  17     2967.59     2889.93     55.62 o 
   0   1  17     6777.97     6604.38     99.09 o 
   1   1  17     6615.55     6337.26    112.65 o 
   2   1  17      254.30      223.04     42.48 o 
   3   1  17      240.19      245.23     38.92 o 
   4   1  17     3179.88     3292.64    109.64 o 
   5   1  17      843.29      711.17     67.90 o 
   6   1  17       19.95       13.64     38.05 o 
   7   1  17        6.21      -31.23     42.37 o 
   8   1  17      615.44      634.96     78.59 o 
  -8   2  17      482.44      563.97     97.26 o 
  -7   2  17      428.31      525.02     76.14 o 
  -6   2  17     1846.04     1900.13    112.64 o 
  -5   2  17        1.69       48.09     33.14 o 
  -4   2  17     1030.37     1192.01     91.26 o 
  -3   2  17     3885.75     3799.83     91.68 o 
  -2   2  17       48.44       24.56     36.38 o 
  -1   2  17     2302.56     2347.43     51.60 o 
   0   2  17      131.24      112.79     23.63 o 
   1   2  17      301.58      312.05     28.96 o 
   2   2  17      482.45      445.25     48.78 o 
   3   2  17     1916.67     1987.27     85.04 o 
   4   2  17     1905.71     1851.99     81.45 o 
   5   2  17      801.01      782.33     70.57 o 
   6   2  17       17.79      -12.26     38.24 o 
   7   2  17       87.43       70.37     47.14 o 
   8   2  17      869.64      880.26    107.21 o 
  -8   3  17      161.69      165.63    115.05 o 
  -7   3  17      267.19      290.23     63.92 o 
  -6   3  17       14.68       -5.44     45.48 o 
  -5   3  17       11.70      -29.54     30.17 o 
  -4   3  17      361.40      335.15     37.39 o 
  -3   3  17    10403.47     9968.65    135.18 o 
  -2   3  17      500.82      487.92     40.43 o 
  -1   3  17     3727.01     3516.36     68.36 o 
   0   3  17       45.83       70.58     19.45 o 
   1   3  17      743.23      745.79     36.86 o 
   2   3  17     4812.87     4698.03    122.75 o 
   3   3  17       49.86       87.37     35.42 o 
   4   3  17      388.66      316.21     57.47 o 
   5   3  17      714.74      801.04    131.14 o 
   6   3  17      116.89      145.81     59.78 o 
   7   3  17       92.42       32.40     56.85 o 
   8   3  17      520.87      497.89    136.06 o 
  -8   4  17      189.82      224.41     86.55 o 
  -7   4  17      281.54      316.79     86.74 o 
  -6   4  17     5401.39     5162.69    163.62 o 
  -5   4  17     1575.51     1737.62     89.83 o 
  -4   4  17      428.81      364.35     38.77 o 
  -3   4  17      599.21      695.79     43.69 o 
  -2   4  17      865.27      870.55     47.13 o 
  -1   4  17      799.83      696.02     44.06 o 
   0   4  17      311.87      282.66     25.48 o 
   1   4  17      152.60      159.10     32.70 o 
   2   4  17     5810.82     5853.60    128.60 o 
   3   4  17       87.51      122.68     44.07 o 
   4   4  17     3678.64     3671.42    125.34 o 
   5   4  17     1466.77     1549.19    111.45 o 
   6   4  17     1465.72     1336.10    111.91 o 
   7   4  17     1261.50     1320.28    117.46 o 
   8   4  17        7.23       60.31     55.09 o 
  -8   5  17       28.44       78.84    111.96 o 
  -7   5  17      306.80      385.67     90.25 o 
  -6   5  17      352.74      317.89     63.39 o 
  -5   5  17      265.36      289.78     36.97 o 
  -4   5  17     1078.48     1098.01     55.83 o 
  -3   5  17       22.16        1.31     28.07 o 
  -2   5  17     1192.61     1060.31     59.46 o 
  -1   5  17     1337.08     1386.43     95.15 o 
   0   5  17      179.93      206.41     39.51 o 
   1   5  17       59.68       45.26     23.74 o 
   2   5  17     1765.41     1779.81     79.35 o 
   3   5  17       93.81       75.99     40.99 o 
   4   5  17      269.11      202.15     49.99 o 
   5   5  17      100.59      203.54     84.56 o 
   6   5  17     2247.73     2431.96    141.34 o 
   7   5  17      412.49      603.22    134.65 o 
   8   5  17       90.29      186.70     70.49 o 
  -8   6  17     1113.33     1186.63    127.16 o 
  -7   6  17       51.84       58.89     75.57 o 
  -6   6  17     1422.75     1569.72    132.85 o 
  -5   6  17       99.59      116.30     33.05 o 
  -4   6  17     1218.45     1342.95     57.82 o 
  -3   6  17      967.02      932.95     50.07 o 
  -2   6  17      584.25      641.16     49.46 o 
  -1   6  17     1600.02     1573.88     62.56 o 
   0   6  17      226.59      188.54     27.77 o 
   1   6  17      631.17      618.61     35.64 o 
   2   6  17     2853.22     2986.03    172.17 o 
   3   6  17     2308.73     2207.53     96.05 o 
   4   6  17      798.27      811.74     73.68 o 
   5   6  17      449.15      296.55     70.29 o 
   6   6  17     1372.65     1574.84    165.21 o 
   7   6  17     1783.11     1854.16    498.41 o 
   8   6  17      266.62      299.03     80.37 o 
  -8   7  17      203.29      215.13     86.95 o 
  -7   7  17       44.70       50.59     65.82 o 
  -6   7  17       24.90       33.51     65.28 o 
  -5   7  17      619.24      717.04     54.37 o 
  -4   7  17     1206.92     1322.84     61.68 o 
  -3   7  17      623.68      656.41     71.72 o 
  -2   7  17     1854.09     1703.49     63.32 o 
  -1   7  17        1.64       32.48     30.87 o 
   0   7  17     1500.80     1341.25     52.25 o 
   1   7  17     3759.73     3803.82     76.97 o 
   2   7  17       41.31       46.41     38.86 o 
   3   7  17        0.05      -36.36     36.36 o 
   4   7  17        7.07       18.84     39.61 o 
   5   7  17     1651.45     1572.67    117.49 o 
   6   7  17      539.56      653.16     89.75 o 
   7   7  17       62.66       69.06     95.81 o 
   8   7  17        0.85      -28.15     71.31 o 
  -8   8  17      641.53      629.90    135.94 o 
  -7   8  17     1146.31     1324.30    243.79 o 
  -6   8  17      948.01      847.46     79.64 o 
  -5   8  17       65.77       68.45     49.78 o 
  -4   8  17     5352.23     4861.50    102.70 o 
  -3   8  17     2070.89     1898.31     70.14 o 
  -2   8  17     4111.75     3646.98     94.21 o 
  -1   8  17      576.36      591.01     46.01 o 
   0   8  17     5933.33     5552.66    100.84 o 
   1   8  17     2647.74     2554.44     59.40 o 
   2   8  17     3336.73     3212.30     90.47 o 
   3   8  17       12.83       33.25     41.56 o 
   4   8  17     2601.30     2493.06    105.40 o 
   5   8  17      278.65      244.22     65.00 o 
   6   8  17      471.01      509.24     84.71 o 
   7   8  17      491.90      492.56     87.45 o 
  -8   9  17      454.82      560.80    107.46 o 
  -7   9  17      320.30      390.09    118.49 o 
  -6   9  17      309.26      429.14    131.33 o 
  -5   9  17      287.31      333.73     45.21 o 
  -4   9  17     5170.13     5114.04    110.19 o 
  -3   9  17     2324.25     2331.04     81.90 o 
  -2   9  17       17.81       48.21     34.37 o 
  -1   9  17     1149.11     1164.15     70.16 o 
   0   9  17     1355.55     1144.75     54.22 o 
   1   9  17     3879.39     3902.11     86.62 o 
   2   9  17      619.69      696.29     63.04 o 
   3   9  17      249.95      264.95     48.37 o 
   4   9  17       15.65       19.87     90.80 o 
   5   9  17      131.53      150.22     58.19 o 
   6   9  17       86.64      124.10     81.17 o 
   7   9  17        9.08       47.94    114.07 o 
  -7  10  17     1243.52     1205.35    366.42 o 
  -6  10  17       49.84       36.80     49.45 o 
  -5  10  17      351.54      304.82     55.94 o 
  -4  10  17     1934.03     1997.05    167.46 o 
  -3  10  17      920.82      813.31     58.13 o 
  -2  10  17      380.52      496.01     48.95 o 
  -1  10  17      507.51      453.60     47.97 o 
   0  10  17     6528.60     6559.03    111.98 o 
   1  10  17       67.87      115.20     26.09 o 
   2  10  17      114.56      156.68     42.30 o 
   3  10  17       32.88       39.26     36.26 o 
   4  10  17     1905.44     1907.22    115.77 o 
   5  10  17      198.11      118.78     63.44 o 
   6  10  17      104.65      179.30     67.36 o 
   7  10  17       54.39        0.33     71.32 o 
  -7  11  17        8.05      192.65    207.41 o 
  -6  11  17     1007.46     1266.30    243.91 o 
  -5  11  17      751.58      706.20     58.59 o 
  -4  11  17      529.69      771.91     78.29 o 
  -3  11  17     1679.81     1648.46     90.68 o 
  -2  11  17     1717.33     1537.32     75.51 o 
  -1  11  17    10081.80     9823.01    168.21 o 
   0  11  17       80.46      137.37     63.18 o 
   1  11  17      768.40      964.92     79.18 o 
   2  11  17       17.75       29.73     31.74 o 
   3  11  17     3103.14     2922.83    101.16 o 
   4  11  17       87.88      171.72     67.88 o 
   5  11  17      419.25      394.08     74.97 o 
   6  11  17        3.35      -59.32     59.32 o 
   7  11  17     1485.62     1488.53    135.21 o 
  -7  12  17      182.58      351.50    211.06 o 
  -6  12  17       94.00       68.95     44.86 o 
  -5  12  17      112.34       71.96     85.19 o 
  -4  12  17     1047.27     1117.80     80.45 o 
  -3  12  17      620.35      666.27     64.31 o 
  -2  12  17      276.64      364.86     48.65 o 
  -1  12  17       29.56       32.81     35.95 o 
   0  12  17      788.06      742.37     61.44 o 
   1  12  17        5.50      -19.03     34.56 o 
   2  12  17        2.75       -7.85     42.08 o 
   3  12  17      953.74      867.23     69.55 o 
   4  12  17      104.73       60.00     68.14 o 
   5  12  17       14.87      -35.80     35.80 o 
   6  12  17       86.25      158.67     72.42 o 
   7  12  17       66.46       83.76     83.63 o 
  -7  13  17      994.74     1172.29    265.10 o 
  -6  13  17     1263.33     1441.32    110.95 o 
  -5  13  17     1636.57     1648.87    143.38 o 
  -4  13  17      215.90      268.57     54.02 o 
  -3  13  17     1408.23     1522.67    109.35 o 
  -2  13  17      455.41      501.30     66.60 o 
  -1  13  17     5153.60     5241.16    132.70 o 
   0  13  17      666.82      708.57     60.97 o 
   1  13  17      173.70      222.53     43.97 o 
   2  13  17       23.63       13.83     46.59 o 
   3  13  17     1979.82     2152.59     93.61 o 
   4  13  17      269.23      220.98     51.41 o 
   5  13  17      248.66      132.49     58.38 o 
   6  13  17       17.88       17.80     48.18 o 
  -6  14  17        1.55       36.60     50.64 o 
  -5  14  17      905.16      990.68     97.86 o 
  -4  14  17       93.56      181.24     49.77 o 
  -3  14  17       11.10        4.95     41.87 o 
  -2  14  17      538.78      564.89     97.67 o 
  -1  14  17       47.29        0.77     78.91 o 
   0  14  17       16.58       30.70     42.83 o 
   1  14  17      583.13      601.72     59.08 o 
   2  14  17      206.34      256.81    105.81 o 
   3  14  17       27.87       32.33     92.40 o 
   4  14  17      576.15      563.60     68.18 o 
   5  14  17      412.37      439.77     66.38 o 
   6  14  17       28.38      110.73     55.48 o 
  -6  15  17       26.05      136.81     57.64 o 
  -5  15  17     1052.77     1059.30     83.66 o 
  -4  15  17     1928.79     2223.45    103.78 o 
  -3  15  17     3831.85     4050.20    156.78 o 
  -2  15  17        5.74       -3.14     58.31 o 
  -1  15  17      792.36      829.19     67.99 o 
   0  15  17      683.85      747.15     65.68 o 
   1  15  17     1489.59     1557.81    111.78 o 
   2  15  17        1.23      105.74     84.37 o 
   3  15  17     1048.78      938.99     89.95 o 
   4  15  17       26.91       88.54     41.28 o 
   5  15  17     1376.32     1297.63     96.58 o 
   6  15  17      283.65      228.10     86.63 o 
  -6  16  17       76.16      214.49    112.39 o 
  -5  16  17      172.60      187.60     63.44 o 
  -4  16  17     1700.50     1624.97    115.75 o 
  -3  16  17      125.46      139.86     51.94 o 
  -2  16  17       37.27      111.01     47.16 o 
  -1  16  17      247.88      244.78     61.21 o 
   0  16  17      740.86      929.93     99.60 o 
   1  16  17      865.71      838.86     91.67 o 
   2  16  17      995.11      977.06    102.61 o 
   3  16  17        4.82      -36.34     62.95 o 
   4  16  17      928.76      945.68     97.92 o 
   5  16  17       30.16       -0.59     67.19 o 
  -5  17  17     1294.55     1325.74     93.30 o 
  -4  17  17      133.84      254.96     86.12 o 
  -3  17  17     1792.98     1812.29     99.51 o 
  -2  17  17       46.04      104.31     47.56 o 
  -1  17  17      126.46      150.59     49.43 o 
   0  17  17      528.90      542.09     89.43 o 
   1  17  17     1195.07     1264.10    206.96 o 
   2  17  17      340.68      428.43     83.59 o 
   3  17  17      485.79      414.48     92.47 o 
   4  17  17       33.36       19.41     64.60 o 
   5  17  17      449.28      476.39     73.70 o 
  -5  18  17      119.63      206.36     58.14 o 
  -4  18  17     3123.52     3142.25    146.72 o 
  -3  18  17      695.19      726.95     74.98 o 
  -2  18  17     1316.26     1521.39    191.72 o 
  -1  18  17       28.91       23.46     45.98 o 
   0  18  17      703.50      631.59     94.77 o 
   1  18  17      337.92      465.01    160.55 o 
   2  18  17      292.49      372.71    118.78 o 
   3  18  17      571.39      382.02    323.07 o 
   4  18  17      108.33       39.04     75.17 o 
  -4  19  17      435.15      513.05     75.05 o 
  -3  19  17       81.48       79.32     54.78 o 
  -2  19  17      299.78      354.06     68.49 o 
  -1  19  17       20.93       12.45     56.89 o 
   0  19  17       25.31      -61.56     61.56 o 
   1  19  17      232.16      161.87    137.86 o 
   2  19  17     1148.74     1184.83    119.18 o 
   3  19  17      463.90      394.93    209.74 o 
   4  19  17       14.73      -89.48     89.48 o 
  -3  20  17      142.52      210.88     69.51 o 
  -2  20  17      529.20      402.47     75.50 o 
  -1  20  17      339.69      413.40     96.13 o 
   0  20  17      729.77      783.95    178.54 o 
   1  20  17       31.39      -32.16    123.42 o 
   2  20  17      460.52      350.91    166.11 o 
   3  20  17       49.56      -69.93     69.93 o 
  -2  21  17      218.80      134.24    112.10 o 
  -1  21  17        5.89       65.71     78.19 o 
   0  21  17      193.80      134.38    124.92 o 
   1  21  17      498.07      725.97    188.64 o 
   2  21  17     1413.35      410.80    152.00 o 
  -8   0  18       48.68      120.67    170.70 o 
  -7   0  18        0.29       85.12     70.47 o 
  -6   0  18     4407.15     3839.35    201.53 o 
  -5   0  18       75.15       30.36     43.33 o 
  -4   0  18     1381.89     1374.47     93.83 o 
  -3   0  18     3148.54     2722.76    180.02 o 
  -2   0  18     5320.41     5435.85    148.84 o 
  -1   0  18     9949.91     9631.81    174.95 o 
   0   0  18       42.88       37.03     39.41 o 
   1   0  18     2355.83     2279.29    101.47 o 
   2   0  18      251.72      251.13     79.20 o 
   3   0  18       33.51        9.80     42.34 o 
   4   0  18      158.81      127.30     58.76 o 
   5   0  18     1494.39     1497.08    130.13 o 
   6   0  18      934.22     1070.88    123.01 o 
   7   0  18      237.27      383.98     91.27 o 
   8   0  18      420.94      555.71    103.89 o 
  -8   1  18       39.11      254.01    143.34 o 
  -7   1  18      152.76       92.27     74.59 o 
  -6   1  18       16.71       35.42     48.38 o 
  -5   1  18     1403.77     1474.19     69.81 o 
  -4   1  18        0.91       28.64     29.40 o 
  -3   1  18       53.67       -5.82     42.34 o 
  -2   1  18      603.72      631.81     47.62 o 
  -1   1  18     1334.19     1408.99    120.92 o 
   0   1  18        1.03       12.15     22.45 o 
   1   1  18     1169.80     1121.19     56.92 o 
   2   1  18       48.89      114.92     36.58 o 
   3   1  18      312.81      290.28     47.76 o 
   4   1  18      612.18      639.18     86.91 o 
   5   1  18      178.03      233.96     51.43 o 
   6   1  18      142.17      170.01     52.93 o 
   7   1  18      164.15      115.35     52.27 o 
   8   1  18       73.37       42.54     48.58 o 
  -8   2  18      443.99      437.52     94.97 o 
  -7   2  18       14.59       71.00     54.75 o 
  -6   2  18      678.91      705.12     79.80 o 
  -5   2  18      629.74      598.21     71.09 o 
  -4   2  18     1131.07     1106.40     56.83 o 
  -3   2  18       89.01      121.78     33.20 o 
  -2   2  18     1508.04     1464.72     70.43 o 
  -1   2  18      217.48      246.17     46.58 o 
   0   2  18      423.79      503.73     34.38 o 
   1   2  18     7187.23     7318.43    106.43 o 
   2   2  18      175.94      181.38     40.08 o 
   3   2  18     3785.00     3937.94    114.74 o 
   4   2  18       14.67       24.98     41.55 o 
   5   2  18     2060.04     2168.70    124.09 o 
   6   2  18      311.11      330.79     60.22 o 
   7   2  18     1302.77     1151.99    113.46 o 
   8   2  18       23.23      100.09     59.72 o 
  -8   3  18      193.27      186.45     83.75 o 
  -7   3  18      556.33      583.47     86.51 o 
  -6   3  18      134.42      145.54     56.41 o 
  -5   3  18     2543.86     2241.22    112.66 o 
  -4   3  18       14.49       59.67     38.18 o 
  -3   3  18      151.17      123.18     34.57 o 
  -2   3  18      394.56      328.58     36.50 o 
  -1   3  18      939.63      895.61     57.55 o 
   0   3  18      288.71      277.40     30.23 o 
   1   3  18     1476.93     1479.65     53.07 o 
   2   3  18      474.40      472.71     53.88 o 
   3   3  18     2758.65     3014.32    102.47 o 
   4   3  18     2839.16     2859.04    113.37 o 
   5   3  18      200.08      264.91     62.46 o 
   6   3  18      325.28      285.16     67.36 o 
   7   3  18       49.64       48.97     71.49 o 
   8   3  18      409.44      256.88    195.72 o 
  -8   4  18      185.22      205.52     85.10 o 
  -7   4  18      999.68      950.01    115.77 o 
  -6   4  18      476.96      483.61     73.23 o 
  -5   4  18     1196.31     1083.98     59.09 o 
  -4   4  18     1700.59     1724.29     69.40 o 
  -3   4  18     3944.95     3827.78     84.12 o 
  -2   4  18     1146.95     1063.38     55.90 o 
  -1   4  18     1147.03     1056.67     52.51 o 
   0   4  18     1026.37     1056.76     47.90 o 
   1   4  18     2691.08     2805.99     67.51 o 
   2   4  18       83.75      170.41     40.15 o 
   3   4  18     1634.49     1680.48     89.57 o 
   4   4  18       41.78       50.22     46.24 o 
   5   4  18      133.22      185.91     63.06 o 
   6   4  18       51.73       81.14     55.35 o 
   7   4  18      979.92      811.59    102.34 o 
   8   4  18        2.26      114.19     64.61 o 
  -8   5  18      164.24      144.29     78.32 o 
  -7   5  18      967.75     1169.34    129.05 o 
  -6   5  18      897.61     1092.81    181.85 o 
  -5   5  18     1523.34     1546.06     67.68 o 
  -4   5  18       55.03      119.26     33.61 o 
  -3   5  18     1082.94     1080.02     65.34 o 
  -2   5  18      966.30      875.42     52.83 o 
  -1   5  18     1292.84     1361.93     61.01 o 
   0   5  18     1534.22     1566.58    114.06 o 
   1   5  18     5705.34     5562.22     84.63 o 
   2   5  18      977.52      991.90     66.04 o 
   3   5  18      650.55      714.85     67.32 o 
   4   5  18     1587.80     1570.43     96.32 o 
   5   5  18     1604.89     1554.87    115.64 o 
   6   5  18      746.50      672.11     89.70 o 
   7   5  18        5.16        1.21    112.53 o 
   8   5  18      309.53      170.06    119.58 o 
  -8   6  18       62.07       54.29    106.84 o 
  -7   6  18        0.93        4.89     72.28 o 
  -6   6  18       23.36      127.95     69.08 o 
  -5   6  18      466.22      484.70     47.46 o 
  -4   6  18      395.74      373.55     42.04 o 
  -3   6  18      100.77       68.02     30.75 o 
  -2   6  18      868.10      830.76     48.62 o 
  -1   6  18     2505.02     2312.85     73.20 o 
   0   6  18     3050.75     2876.42     68.93 o 
   1   6  18       38.30       38.57     22.36 o 
   2   6  18        0.27       12.80     35.23 o 
   3   6  18      431.10      593.79     64.14 o 
   4   6  18      687.43      703.17     72.45 o 
   5   6  18      322.56      334.32     74.68 o 
   6   6  18      401.21      532.06    159.41 o 
   7   6  18       92.87      106.22     64.25 o 
  -8   7  18       39.98      142.46     85.00 o 
  -7   7  18     1735.16     1869.02    272.74 o 
  -6   7  18       12.30       25.07     43.01 o 
  -5   7  18     1230.03     1286.49     83.57 o 
  -4   7  18       69.49      120.99     33.39 o 
  -3   7  18     1546.43     1537.80     62.83 o 
  -2   7  18       21.13       -5.18     28.23 o 
  -1   7  18      619.64      642.40     47.77 o 
   0   7  18       10.80       35.10     29.32 o 
   1   7  18     3355.20     3421.64     67.60 o 
   2   7  18     1006.23     1076.12     60.55 o 
   3   7  18      865.22      798.68     71.12 o 
   4   7  18     1028.69     1064.77     91.36 o 
   5   7  18       62.47       28.05    127.50 o 
   6   7  18     2406.63     2224.90    147.90 o 
   7   7  18      103.00       84.97     96.25 o 
  -7   8  18      112.09       73.71     91.77 o 
  -6   8  18      159.88      267.54     69.36 o 
  -5   8  18     3725.82     3645.51    181.17 o 
  -4   8  18     1625.82     1764.98     81.66 o 
  -3   8  18       74.59       46.58     33.44 o 
  -2   8  18      836.54      922.52     54.42 o 
  -1   8  18      583.26      547.74     46.21 o 
   0   8  18       28.67        2.60     37.71 o 
   1   8  18       15.60       -7.69     27.56 o 
   2   8  18       27.47       32.97     30.16 o 
   3   8  18      941.97     1001.25     76.66 o 
   4   8  18      748.10      720.31     71.13 o 
   5   8  18      486.30      648.49     86.88 o 
   6   8  18      989.74     1074.63    113.00 o 
   7   8  18       95.54       14.15     76.34 o 
  -7   9  18     1373.54     1833.03    349.00 o 
  -6   9  18       28.15       96.64     64.03 o 
  -5   9  18      583.40      647.09     82.75 o 
  -4   9  18     1352.57     1414.39     69.62 o 
  -3   9  18      503.49      550.82     52.14 o 
  -2   9  18        2.96      -27.42     32.38 o 
  -1   9  18     2877.52     2802.55     81.23 o 
   0   9  18     4135.49     4243.49     90.69 o 
   1   9  18      240.23      266.08     36.12 o 
   2   9  18      625.49      701.16     53.95 o 
   3   9  18     1330.20     1372.24     75.81 o 
   4   9  18     1793.71     1819.15    110.79 o 
   5   9  18        2.94       88.07    144.37 o 
   6   9  18      391.21      410.31     85.73 o 
   7   9  18      344.52      243.81    167.45 o 
  -7  10  18      144.74       41.79     93.74 o 
  -6  10  18     1314.45     1330.75    140.81 o 
  -5  10  18      446.10      450.89     52.76 o 
  -4  10  18     1708.81     1788.63    197.87 o 
  -3  10  18      438.04      349.64     47.51 o 
  -2  10  18     5326.60     4847.23    113.99 o 
  -1  10  18      157.23      193.97     42.62 o 
   0  10  18     5455.51     5237.83    101.26 o 
   1  10  18      472.78      438.99     63.12 o 
   2  10  18     1126.26     1190.86     95.94 o 
   3  10  18        3.41      -32.52     32.52 o 
   4  10  18      652.40      461.47     75.10 o 
   5  10  18       67.48       44.36     58.35 o 
   6  10  18      502.44      481.04     84.11 o 
   7  10  18      146.10      199.77     74.73 o 
  -7  11  18      343.08      533.49     94.24 o 
  -6  11  18      352.57      415.08     60.33 o 
  -5  11  18       66.90       47.85     43.00 o 
  -4  11  18      144.90      136.97     45.69 o 
  -3  11  18      382.95      349.93     57.66 o 
  -2  11  18       82.21       82.61     39.11 o 
  -1  11  18      783.80      842.75     61.36 o 
   0  11  18      566.78      616.75     58.12 o 
   1  11  18       22.81       30.42     37.40 o 
   2  11  18       19.60       29.07     34.05 o 
   3  11  18      512.80      544.31     61.32 o 
   4  11  18      105.88      111.29     44.68 o 
   5  11  18        1.71       86.87     58.75 o 
   6  11  18       54.93       29.73     47.43 o 
   7  11  18       12.96       -0.83     62.89 o 
  -7  12  18     1949.68     2580.16    146.27 o 
  -6  12  18     1156.80     1306.35     96.33 o 
  -5  12  18       57.67      123.98     50.45 o 
  -4  12  18     1944.21     1997.64     94.34 o 
  -3  12  18     1387.38     1425.01     88.45 o 
  -2  12  18     3568.59     3624.13    106.22 o 
  -1  12  18      556.24      543.61     55.61 o 
   0  12  18      894.57      872.10     67.04 o 
   1  12  18      157.69      159.76     42.67 o 
   2  12  18       47.56       51.93     39.08 o 
   3  12  18       51.77       98.31     42.92 o 
   4  12  18     1429.26     1486.57     92.24 o 
   5  12  18       46.04      -26.50     48.16 o 
   6  12  18        3.11        8.68     51.22 o 
  -6  13  18        4.94       94.17     57.33 o 
  -5  13  18       61.18      103.20     48.41 o 
  -4  13  18       35.41       52.92     45.93 o 
  -3  13  18     1331.49     1243.91    100.83 o 
  -2  13  18      900.44      919.39     67.80 o 
  -1  13  18        0.05      -24.20     48.47 o 
   0  13  18       72.06      123.60     51.40 o 
   1  13  18        8.55       20.06     38.51 o 
   2  13  18      337.50      274.63     52.91 o 
   3  13  18      875.45     1024.64     75.45 o 
   4  13  18      962.95      940.13     78.67 o 
   5  13  18        2.96        7.39     46.02 o 
   6  13  18       11.38       -5.59     81.16 o 
  -6  14  18       99.66      116.57     55.93 o 
  -5  14  18      334.96      306.76     58.40 o 
  -4  14  18     2487.33     2499.75    105.22 o 
  -3  14  18       42.52       21.13     45.42 o 
  -2  14  18     1047.61     1108.91     78.15 o 
  -1  14  18     1137.12     1136.78     77.70 o 
   0  14  18     4772.31     5064.17    222.79 o 
   1  14  18       46.89       96.42     51.10 o 
   2  14  18      599.86      610.29     86.99 o 
   3  14  18      949.87      877.01     73.09 o 
   4  14  18      817.34      787.86     74.36 o 
   5  14  18       98.01       63.33     65.12 o 
   6  14  18        2.96       -5.74     52.16 o 
  -6  15  18       10.13       56.62     47.83 o 
  -5  15  18      113.49      160.76     53.70 o 
  -4  15  18      181.18      181.92     53.70 o 
  -3  15  18        6.64       19.85     49.02 o 
  -2  15  18      192.33      186.55     50.67 o 
  -1  15  18       79.99      165.11     52.10 o 
   0  15  18       43.32       51.19     41.52 o 
   1  15  18       32.27      113.80     73.08 o 
   2  15  18       72.53      168.94     84.03 o 
   3  15  18       95.87      115.29     52.02 o 
   4  15  18      297.80      312.37     72.02 o 
   5  15  18      194.48      140.27     58.93 o 
  -5  16  18        0.41       24.69     49.37 o 
  -4  16  18     1602.55     1809.29    158.28 o 
  -3  16  18        7.96      -44.87     44.87 o 
  -2  16  18      159.25       84.14     50.79 o 
  -1  16  18       55.51       64.04     45.69 o 
   0  16  18     2897.99     2862.45    129.75 o 
   1  16  18        1.84      -32.58    110.47 o 
   2  16  18      626.11      483.43     85.10 o 
   3  16  18      249.12      234.86    107.18 o 
   4  16  18      494.83      439.78     65.51 o 
   5  16  18        4.92       34.83     54.19 o 
  -5  17  18      141.19      259.99     60.07 o 
  -4  17  18      537.30      569.53     72.87 o 
  -3  17  18      276.14      158.75     74.05 o 
  -2  17  18      351.70      348.73     61.68 o 
  -1  17  18       90.59      117.45     59.90 o 
   0  17  18        3.94       46.64     64.64 o 
   1  17  18     2188.05     2010.40    254.18 o 
   2  17  18      678.32      611.84     94.89 o 
   3  17  18       94.61       75.86     75.95 o 
   4  17  18       21.60      -15.84     38.74 o 
  -4  18  18       26.33       63.83     53.88 o 
  -3  18  18        2.01       45.67     49.13 o 
  -2  18  18      556.41      607.00    104.59 o 
  -1  18  18      946.17     1037.76     81.70 o 
   0  18  18      137.80      100.49     74.04 o 
   1  18  18      230.40      285.97    146.66 o 
   2  18  18     1482.74     1443.78    125.67 o 
   3  18  18      256.97      166.84     79.68 o 
   4  18  18      512.30      504.22     77.57 o 
  -3  19  18      925.48      895.84     82.96 o 
  -2  19  18        3.41       69.60     75.82 o 
  -1  19  18      790.44      706.33    147.09 o 
   0  19  18        8.68       13.53    113.52 o 
   1  19  18      220.66      273.93    134.67 o 
   2  19  18      414.78      193.56    145.11 o 
   3  19  18      112.53       61.91     70.38 o 
  -3  20  18        6.12       85.07     57.30 o 
  -2  20  18       15.90       69.10     86.49 o 
  -1  20  18      546.87      462.19     97.31 o 
   0  20  18      909.76      790.56    185.67 o 
   1  20  18        0.62      -17.22    124.21 o 
   2  20  18      512.71      637.18    193.04 o 
  -1  21  18     1669.68     1876.00    154.28 o 
   0  21  18     1792.66     2003.89    259.19 o 
   1  21  18      119.16     -104.46    121.74 o 
  -8   1  19       33.51       85.40     81.87 o 
  -7   1  19       25.30      125.16     58.40 o 
  -6   1  19     3095.00     2983.81    138.63 o 
  -5   1  19     3644.08     3568.88     92.77 o 
  -4   1  19     1294.86     1198.38     60.82 o 
  -3   1  19     1207.72     1055.59     60.85 o 
  -2   1  19    13118.72    12597.84    176.70 o 
  -1   1  19     6471.39     6078.37    104.70 o 
   0   1  19     8337.92     8347.29    108.69 o 
   1   1  19     2476.32     2474.79     78.99 o 
   2   1  19     2524.17     2833.44     95.38 o 
   3   1  19       73.09       23.25     38.52 o 
   4   1  19     3549.08     3502.06    117.97 o 
   5   1  19      168.69      153.67     50.67 o 
   6   1  19     1147.92     1230.11     94.77 o 
   7   1  19       39.79       30.09     63.66 o 
  -8   2  19       39.99      132.83    103.21 o 
  -7   2  19      130.04       97.09     60.47 o 
  -6   2  19     1799.25     1882.72    156.71 o 
  -5   2  19     2117.87     2028.77     74.72 o 
  -4   2  19        2.68       13.90     31.53 o 
  -3   2  19      308.85      270.58     39.02 o 
  -2   2  19     6044.27     5761.50    112.90 o 
  -1   2  19     2499.69     2398.31     71.01 o 
   0   2  19       41.95        1.88     25.03 o 
   1   2  19     1968.59     2028.55     85.11 o 
   2   2  19     2821.25     2796.52     92.99 o 
   3   2  19       11.09       -7.20     38.52 o 
   4   2  19      488.77      472.95     68.80 o 
   5   2  19     1190.60     1142.09    104.07 o 
   6   2  19      108.64      126.03     60.44 o 
   7   2  19       53.13       74.28     67.52 o 
  -8   3  19      138.95      141.08     83.95 o 
  -7   3  19       24.75        1.98     88.41 o 
  -6   3  19       79.85      118.63     58.96 o 
  -5   3  19      261.87      253.83     40.60 o 
  -4   3  19      713.24      795.75     53.84 o 
  -3   3  19      102.35      109.01     33.31 o 
  -2   3  19     2289.42     2257.53     69.13 o 
  -1   3  19     1773.25     1825.17     67.03 o 
   0   3  19     1593.44     1566.25     52.21 o 
   1   3  19       49.66       59.22     24.47 o 
   2   3  19     2692.34     2676.54    100.14 o 
   3   3  19        0.70      -19.52     41.55 o 
   4   3  19       25.97       35.11     42.50 o 
   5   3  19      219.71      215.31     62.06 o 
   6   3  19     1347.12     1338.46    140.06 o 
   7   3  19       43.64      137.31     64.96 o 
  -8   4  19     1289.44     1250.72    226.24 o 
  -7   4  19      424.85      276.22    129.82 o 
  -6   4  19      448.43      512.38     75.32 o 
  -5   4  19     1179.64     1220.13     63.54 o 
  -4   4  19       33.33       18.54     41.12 o 
  -3   4  19      951.27     1095.85     59.23 o 
  -2   4  19     1971.10     1982.29     76.14 o 
  -1   4  19      362.61      289.06     38.04 o 
   0   4  19       10.82       14.76     26.19 o 
   1   4  19      816.23      879.18     40.82 o 
   2   4  19      322.26      301.02     44.85 o 
   3   4  19     1530.28     1635.51     95.01 o 
   4   4  19      924.50      871.48     79.69 o 
   5   4  19     2938.33     3149.77    263.48 o 
   6   4  19      190.07      218.84     67.36 o 
   7   4  19       13.31        4.85     59.09 o 
  -8   5  19      689.87      720.32    139.17 o 
  -7   5  19      392.86      469.57     95.81 o 
  -6   5  19       42.96       94.37     55.62 o 
  -5   5  19      223.66      219.48     50.49 o 
  -4   5  19     1732.62     1764.46     77.91 o 
  -3   5  19      108.58      125.54     32.83 o 
  -2   5  19      918.68      834.45     48.94 o 
  -1   5  19      725.77      696.58     49.64 o 
   0   5  19     1190.25     1161.95     50.54 o 
   1   5  19     1731.42     1763.81     52.25 o 
   2   5  19     3010.68     2970.39    127.52 o 
   3   5  19      468.58      483.00     76.06 o 
   4   5  19     1059.60      993.18     83.35 o 
   5   5  19      150.84      116.81     60.24 o 
   6   5  19     1254.48     1474.29    122.74 o 
   7   5  19      238.83      243.19     76.62 o 
  -7   6  19     1657.51     1729.04    149.95 o 
  -6   6  19       36.25       52.70     46.78 o 
  -5   6  19       37.62       53.34     33.06 o 
  -4   6  19     1709.99     1655.46     72.77 o 
  -3   6  19     2549.39     2383.36     74.24 o 
  -2   6  19      165.04      181.74     34.86 o 
  -1   6  19      130.87      107.44     34.89 o 
   0   6  19     2893.36     2857.77     75.28 o 
   1   6  19     3875.44     3988.38     73.16 o 
   2   6  19      534.01      516.93     73.99 o 
   3   6  19     1292.17     1254.41     84.74 o 
   4   6  19        5.36       48.14     45.54 o 
   5   6  19      787.86      602.34     83.97 o 
   6   6  19       12.25      117.34    146.52 o 
   7   6  19      169.57      238.70     76.60 o 
  -7   7  19      573.28      561.80    171.74 o 
  -6   7  19        3.88       29.53     43.53 o 
  -5   7  19     1276.13     1152.59     65.30 o 
  -4   7  19     1122.40     1152.19     65.21 o 
  -3   7  19      530.19      520.20     45.04 o 
  -2   7  19     1090.04     1013.88     64.39 o 
  -1   7  19     1353.19     1272.68     61.99 o 
   0   7  19      142.37      171.36     33.69 o 
   1   7  19      398.06      414.85     37.06 o 
   2   7  19      313.45      268.25     40.56 o 
   3   7  19      701.88      690.74     70.52 o 
   4   7  19     1134.46     1176.73     89.47 o 
   5   7  19      859.55      651.11    101.06 o 
   6   7  19       21.76       39.75     58.79 o 
   7   7  19       54.26       -9.24     60.18 o 
  -7   8  19      360.82      426.08    113.56 o 
  -6   8  19      411.20      508.56     66.44 o 
  -5   8  19      835.97      799.53     97.22 o 
  -4   8  19      156.11      360.79     61.06 o 
  -3   8  19      204.40      224.64     36.64 o 
  -2   8  19      189.67       66.51     35.24 o 
  -1   8  19     2047.19     2008.49     72.90 o 
   0   8  19     2039.13     2107.44     68.54 o 
   1   8  19     2247.65     2258.30     70.81 o 
   2   8  19      902.31      770.65     63.69 o 
   3   8  19     4387.03     4315.94    132.83 o 
   4   8  19      221.91      134.40     51.58 o 
   5   8  19     1440.44     1646.22    123.64 o 
   6   8  19      285.89      402.63     83.32 o 
   7   8  19      937.82      988.79    116.81 o 
  -7   9  19       35.91       42.86     72.76 o 
  -6   9  19       56.02      104.56     50.78 o 
  -5   9  19     1643.17     1803.05     96.27 o 
  -4   9  19      431.70      447.62     57.12 o 
  -3   9  19      725.73      776.60     76.30 o 
  -2   9  19      792.20      884.73     56.75 o 
  -1   9  19      370.82      283.57     42.33 o 
   0   9  19      849.66      666.56     52.70 o 
   1   9  19        0.89      -28.34     28.34 o 
   2   9  19      245.02      246.97     42.20 o 
   3   9  19      102.91      140.35     40.96 o 
   4   9  19      623.08      551.14     75.95 o 
   5   9  19      450.08      525.99    161.95 o 
   6   9  19      197.92      191.24     72.85 o 
   7   9  19       25.02      -59.72     60.76 o 
  -7  10  19       24.60       39.43     72.60 o 
  -6  10  19     1171.91     1195.57    133.50 o 
  -5  10  19     1046.48     1159.51    145.05 o 
  -4  10  19      439.89      394.97     48.95 o 
  -3  10  19       18.92       -7.87     38.15 o 
  -2  10  19     2190.38     2171.29     99.28 o 
  -1  10  19     2353.10     2419.22     87.54 o 
   0  10  19      716.30      781.56     60.40 o 
   1  10  19        5.09       26.99     36.64 o 
   2  10  19      151.79      152.34     36.75 o 
   3  10  19     3176.89     3235.41     99.90 o 
   4  10  19      464.64      412.10     58.03 o 
   5  10  19        4.54       93.62     59.73 o 
   6  10  19      242.37      223.47     75.02 o 
  -7  11  19     2081.37     2608.89    322.92 o 
  -6  11  19       92.45       28.85     55.47 o 
  -5  11  19     1171.61     1297.53    146.51 o 
  -4  11  19     1259.32     1307.15    110.26 o 
  -3  11  19     2345.13     2663.72    138.16 o 
  -2  11  19      341.26      336.25     49.91 o 
  -1  11  19       50.93       53.29     41.01 o 
   0  11  19     2542.82     2636.61     90.37 o 
   1  11  19       12.29       22.71     36.92 o 
   2  11  19        5.44       27.09     38.10 o 
   3  11  19      113.87       58.03     42.20 o 
   4  11  19      440.23      436.43     61.40 o 
   5  11  19        4.01      -32.64     45.39 o 
   6  11  19       12.02      -47.99     65.63 o 
  -6  12  19      119.79      140.63    139.24 o 
  -5  12  19      114.38      116.68     51.69 o 
  -4  12  19      373.48      490.94     68.77 o 
  -3  12  19      276.27      296.97     54.66 o 
  -2  12  19        3.02       41.28     41.52 o 
  -1  12  19     1691.17     1671.00     82.36 o 
   0  12  19        5.21       24.20     64.57 o 
   1  12  19      664.79      687.56     59.51 o 
   2  12  19      227.46      237.93     59.86 o 
   3  12  19      202.58      187.16     47.55 o 
   4  12  19      118.74       36.18     60.67 o 
   5  12  19       35.04      -13.56     46.69 o 
   6  12  19       12.28      -38.74     38.74 o 
  -6  13  19      108.29       94.29     64.45 o 
  -5  13  19      450.21      473.98     63.58 o 
  -4  13  19     1529.82     1855.11    127.43 o 
  -3  13  19     3943.67     3788.33    146.67 o 
  -2  13  19       88.43      109.15     41.67 o 
  -1  13  19      316.42      349.05     55.15 o 
   0  13  19     1497.34     1637.34     88.73 o 
   1  13  19      484.01      512.91     67.52 o 
   2  13  19       12.12      -68.06     68.06 o 
   3  13  19      139.90       94.06     45.32 o 
   4  13  19      570.46      624.38     69.62 o 
   5  13  19      218.85      214.75     58.81 o 
   6  13  19      362.79      305.78     66.37 o 
  -6  14  19      164.84      145.50     69.63 o 
  -5  14  19      545.42      584.95     74.55 o 
  -4  14  19      239.21      264.99     57.46 o 
  -3  14  19      372.70      402.95     60.70 o 
  -2  14  19      618.23      708.57     67.38 o 
  -1  14  19       94.26      116.03     54.58 o 
   0  14  19      267.25      269.66     51.94 o 
   1  14  19       47.37       67.11     51.46 o 
   2  14  19       24.42       -1.42     59.21 o 
   3  14  19      933.32      919.23     82.68 o 
   4  14  19       54.41       92.83     50.38 o 
   5  14  19       52.30       28.29     53.17 o 
  -5  15  19      655.21      750.60    111.32 o 
  -4  15  19        6.14       21.00     92.76 o 
  -3  15  19       95.43       84.46     52.90 o 
  -2  15  19       87.43      148.03     49.75 o 
  -1  15  19      128.70      163.43     51.11 o 
   0  15  19      140.07      168.78     60.66 o 
   1  15  19     1086.95     1180.94    205.12 o 
   2  15  19      310.70      202.19     72.65 o 
   3  15  19       20.15       32.46     47.95 o 
   4  15  19       14.98      -17.78     56.53 o 
   5  15  19       10.68       18.24     66.13 o 
  -5  16  19      169.09      192.48     58.10 o 
  -4  16  19       12.09       89.16     52.15 o 
  -3  16  19       86.95       90.35     51.10 o 
  -2  16  19      149.30      107.27     50.03 o 
  -1  16  19      308.33      248.32     83.41 o 
   0  16  19     1535.59     1677.51    113.98 o 
   1  16  19      327.99      439.94    165.24 o 
   2  16  19       39.89      -46.67     93.32 o 
   3  16  19     2365.43     2348.10    137.50 o 
   4  16  19        1.51      -33.15     51.49 o 
   5  16  19      182.35      116.20     55.97 o 
  -4  17  19       44.30       99.10     55.31 o 
  -3  17  19        6.34       66.42     51.78 o 
  -2  17  19       35.04       15.96     51.93 o 
  -1  17  19      312.70      235.11     55.62 o 
   0  17  19      315.17      424.53     88.99 o 
   1  17  19      620.62      655.41    174.55 o 
   2  17  19      605.44      694.37     97.62 o 
   3  17  19      112.97       20.72     70.99 o 
   4  17  19      473.14      436.52     74.13 o 
  -4  18  19      347.42      394.86     76.27 o 
  -3  18  19      192.96      241.74     67.71 o 
  -2  18  19      384.39      434.22     86.56 o 
  -1  18  19       75.95       86.81     52.45 o 
   0  18  19      543.15      642.25    180.62 o 
   1  18  19      578.99      492.92    164.58 o 
   2  18  19        2.91        1.14    109.81 o 
   3  18  19      603.53      549.84    111.18 o 
  -3  19  19       55.39       78.99     60.92 o 
  -2  19  19       13.55       59.06     72.09 o 
  -1  19  19     1741.79     2220.57    159.36 o 
   0  19  19       14.93       37.64    134.41 o 
   1  19  19        9.92      124.08    115.83 o 
   2  19  19      133.52        7.03    132.56 o 
   3  19  19      329.12      236.62    208.27 o 
  -2  20  19      552.93      462.53     80.01 o 
  -1  20  19      560.71      630.69    107.13 o 
   0  20  19       55.38       49.27    132.96 o 
   1  20  19     1065.82     1134.81    209.89 o 
  -8   0  20      163.93     -124.50    124.50 o 
  -7   0  20      141.13      106.08     84.40 o 
  -6   0  20      223.15      240.38     92.27 o 
  -5   0  20     6124.96     5905.72    193.32 o 
  -4   0  20      433.40      372.47     62.26 o 
  -3   0  20     3933.27     3933.76    170.05 o 
  -2   0  20      376.79      278.15     57.78 o 
  -1   0  20     6775.97     6733.37    174.12 o 
   0   0  20     3593.44     3201.58    109.11 o 
   1   0  20     3538.49     3541.01    123.25 o 
   2   0  20     1226.99     1156.32    126.86 o 
   3   0  20     4321.22     4414.79    217.45 o 
   4   0  20     1365.86     1641.71    135.35 o 
   5   0  20     2598.71     2996.96    209.96 o 
   6   0  20      144.03       80.05    185.35 o 
   7   0  20     1740.03     1804.02    167.32 o 
  -8   1  20       43.29      -25.20     98.67 o 
  -7   1  20      231.52      153.39     70.84 o 
  -6   1  20      676.08      716.22     83.50 o 
  -5   1  20       23.73       14.30     33.61 o 
  -4   1  20       13.29      -41.73     57.50 o 
  -3   1  20        3.78        7.65     41.63 o 
  -2   1  20     1386.32     1358.94     69.62 o 
  -1   1  20     4022.79     3840.64     86.41 o 
   0   1  20     1831.49     1762.12     54.38 o 
   1   1  20     4244.06     4195.33     97.47 o 
   2   1  20      448.25      411.79     67.51 o 
   3   1  20       13.75      -36.71     36.71 o 
   4   1  20      396.83      303.18     67.40 o 
   5   1  20     1804.22     1722.72    133.82 o 
   6   1  20      162.41      152.41     54.69 o 
   7   1  20       46.29      111.65     74.79 o 
  -8   2  20      390.81      396.74     96.56 o 
  -7   2  20      177.75      273.04     89.66 o 
  -6   2  20       97.54      140.42     59.21 o 
  -5   2  20     2981.37     3176.21     90.77 o 
  -4   2  20       89.92      105.18     43.04 o 
  -3   2  20     5570.92     5657.88    116.87 o 
  -2   2  20      515.05      493.60     47.18 o 
  -1   2  20     5055.73     4974.33     97.38 o 
   0   2  20       72.06      103.31     27.50 o 
   1   2  20     2873.51     2864.04     80.38 o 
   2   2  20        4.89      -33.39     33.39 o 
   3   2  20      617.08      690.20     96.96 o 
   4   2  20       26.10      114.91     52.01 o 
   5   2  20     1843.18     2103.32    138.47 o 
   6   2  20       94.71       92.92     68.07 o 
   7   2  20      674.04      785.16    102.05 o 
  -7   3  20       55.74      153.70     85.42 o 
  -6   3  20      773.03      754.98     89.08 o 
  -5   3  20      214.63      261.28     42.04 o 
  -4   3  20       48.60       47.53     34.19 o 
  -3   3  20     1573.82     1582.13     70.92 o 
  -2   3  20     1739.23     1692.72     70.73 o 
  -1   3  20       13.54       -6.24     28.90 o 
   0   3  20     2173.51     2025.03     61.85 o 
   1   3  20     2181.16     2149.73     62.18 o 
   2   3  20     4814.69     5046.97    143.17 o 
   3   3  20      988.19     1299.51     81.64 o 
   4   3  20      281.96      365.60     72.82 o 
   5   3  20     1495.93     1702.49    125.64 o 
   6   3  20       53.89      113.05     61.15 o 
   7   3  20       21.79      173.91     69.22 o 
  -7   4  20     1486.43     1411.28    139.13 o 
  -6   4  20        0.69       48.58     43.86 o 
  -5   4  20     1139.54     1069.66     71.32 o 
  -4   4  20      809.14      821.88     56.60 o 
  -3   4  20     4330.12     4097.01    100.22 o 
  -2   4  20      337.60      313.31     39.04 o 
  -1   4  20      793.72      803.12     49.66 o 
   0   4  20      180.72       98.50     29.23 o 
   1   4  20     1575.18     1675.55     58.48 o 
   2   4  20     1244.35     1286.95     75.06 o 
   3   4  20      237.65      261.27     58.65 o 
   4   4  20       64.02       39.27     54.58 o 
   5   4  20     1114.92     1114.50    114.03 o 
   6   4  20      384.48      554.57     95.08 o 
   7   4  20      249.23      219.42     76.08 o 
  -7   5  20      878.50     1063.83    230.79 o 
  -6   5  20      443.24      393.92     56.97 o 
  -5   5  20      195.42      154.30     40.76 o 
  -4   5  20      647.23      628.17     56.57 o 
  -3   5  20      186.65      203.62     39.54 o 
  -2   5  20      662.80      653.94     58.03 o 
  -1   5  20     4845.91     4739.91    102.58 o 
   0   5  20      874.14      937.67     51.32 o 
   1   5  20       37.88       26.83     27.46 o 
   2   5  20     8761.60     8751.19    167.28 o 
   3   5  20       33.54       66.95     44.21 o 
   4   5  20      395.60      299.66     61.25 o 
   5   5  20      119.01      152.14     63.38 o 
   6   5  20      488.10      400.95     80.35 o 
   7   5  20      492.21      557.01     93.28 o 
  -7   6  20      512.58      507.54    131.85 o 
  -6   6  20       35.10       -0.94     47.73 o 
  -5   6  20        5.77       33.95     34.88 o 
  -4   6  20      719.89      658.26     53.86 o 
  -3   6  20      155.87      155.49     37.28 o 
  -2   6  20        1.34      -16.01     30.58 o 
  -1   6  20     1103.18      978.11     57.80 o 
   0   6  20      485.18      422.61     40.95 o 
   1   6  20     1260.77     1330.77     59.66 o 
   2   6  20        7.69      -23.38     36.57 o 
   3   6  20     3901.31     4203.69    147.57 o 
   4   6  20        2.32       20.79     43.42 o 
   5   6  20      402.74      451.94     84.92 o 
   6   6  20       37.88       94.04     72.35 o 
   7   6  20      413.02      428.73     89.43 o 
  -7   7  20      199.63      132.22     95.78 o 
  -6   7  20      895.07      848.23     80.84 o 
  -5   7  20      355.34      434.11     49.23 o 
  -4   7  20      752.92      756.02     58.86 o 
  -3   7  20       12.66      -31.37     31.37 o 
  -2   7  20     1161.93     1109.89     61.15 o 
  -1   7  20       12.14       -3.77     36.99 o 
   0   7  20     3659.97     3610.00     85.78 o 
   1   7  20        3.28      -29.85     29.85 o 
   2   7  20     1959.49     2289.55     82.32 o 
   3   7  20     1346.41     1395.17    140.64 o 
   4   7  20     1445.69     1355.56     95.76 o 
   5   7  20      606.12      467.58     97.00 o 
   6   7  20      438.61      403.75     82.19 o 
   7   7  20       91.90       71.79     68.74 o 
  -7   8  20      347.33      487.40    120.71 o 
  -6   8  20      154.38      217.81     54.74 o 
  -5   8  20       40.63       99.95     68.58 o 
  -4   8  20      937.40      964.57     64.58 o 
  -3   8  20      384.27      309.13     50.71 o 
  -2   8  20      613.58      601.80     51.43 o 
  -1   8  20      375.31      359.95     44.55 o 
   0   8  20        0.05        1.16     38.19 o 
   1   8  20      119.60      113.27     38.56 o 
   2   8  20      115.44      135.70     48.80 o 
   3   8  20      408.73      360.08     59.33 o 
   4   8  20      443.39      454.04     68.23 o 
   5   8  20      391.66      474.59     79.14 o 
   6   8  20      112.42      121.19     72.09 o 
   7   8  20       23.87      -39.38     63.63 o 
  -7   9  20     1223.95     1403.02    245.36 o 
  -6   9  20      895.17      908.60    117.18 o 
  -5   9  20       63.40       83.42     42.50 o 
  -4   9  20     1084.98     1073.11     81.94 o 
  -3   9  20     1326.48     1355.78     68.93 o 
  -2   9  20     1192.35     1144.45     64.66 o 
  -1   9  20      258.87      266.94     47.74 o 
   0   9  20     1512.66     1780.70     82.01 o 
   1   9  20        1.10       -4.33     35.41 o 
   2   9  20      314.56      371.94     46.03 o 
   3   9  20      237.26      289.81     46.81 o 
   4   9  20      311.87      334.59     69.64 o 
   5   9  20      378.38      526.57    136.06 o 
   6   9  20      117.43       47.94     57.78 o 
  -7  10  20       47.18      144.59    101.17 o 
  -6  10  20      685.17      664.58    131.50 o 
  -5  10  20      595.41      667.39     74.11 o 
  -4  10  20      136.21      158.64     48.30 o 
  -3  10  20     1025.29      964.98     61.58 o 
  -2  10  20       76.45       67.95     40.72 o 
  -1  10  20      524.40      500.00     55.89 o 
   0  10  20      318.14      132.70     44.95 o 
   1  10  20      501.32      451.28     66.67 o 
   2  10  20      148.54      124.55     56.33 o 
   3  10  20      162.98      138.34     47.47 o 
   4  10  20       74.89      150.71    101.06 o 
   5  10  20       29.89       69.57     58.65 o 
   6  10  20        6.09      -69.82     69.82 o 
  -6  11  20      188.08      127.29     66.12 o 
  -5  11  20       23.82       38.54     51.33 o 
  -4  11  20     1181.76     1323.34    167.58 o 
  -3  11  20      445.14      345.45     80.73 o 
  -2  11  20      127.53      163.84     42.04 o 
  -1  11  20     1049.88     1117.92     71.64 o 
   0  11  20      894.59      918.54     66.29 o 
   1  11  20       76.74      154.44     65.37 o 
   2  11  20     1107.84     1063.66     90.46 o 
   3  11  20      122.96      115.03     45.06 o 
   4  11  20     1999.82     2248.24    103.45 o 
   5  11  20        2.43       -3.63     51.97 o 
   6  11  20      126.62       46.67     66.65 o 
  -6  12  20      970.66     1131.01    288.51 o 
  -5  12  20      522.64      800.29    132.37 o 
  -4  12  20        0.86       34.66     45.73 o 
  -3  12  20      322.73      375.07     58.26 o 
  -2  12  20       52.79       38.23     39.57 o 
  -1  12  20     2230.10     2244.47    101.97 o 
   0  12  20     1105.37     1115.28     76.36 o 
   1  12  20       28.00       88.05     51.16 o 
   2  12  20       39.46       29.96     53.59 o 
   3  12  20      834.74      903.42     82.10 o 
   4  12  20       36.27      -23.46     43.89 o 
   5  12  20       35.33      -17.81     48.33 o 
   6  12  20       21.30       -3.05     53.23 o 
  -6  13  20       64.72       72.93     83.19 o 
  -5  13  20      935.18     1035.84    129.99 o 
  -4  13  20      435.70      447.95     62.29 o 
  -3  13  20      247.48      232.51     55.64 o 
  -2  13  20        0.33       -5.49     39.80 o 
  -1  13  20       20.86       65.12     44.65 o 
   0  13  20       63.26      103.89     45.95 o 
   1  13  20      333.20      361.21     63.74 o 
   2  13  20      951.87     1072.06    108.25 o 
   3  13  20       20.67      -12.64     45.48 o 
   4  13  20      392.90      527.52     65.81 o 
   5  13  20      943.11     1062.30     89.44 o 
  -5  14  20       17.15       62.66     57.17 o 
  -4  14  20      680.64      631.13     72.70 o 
  -3  14  20      673.71      822.41    163.42 o 
  -2  14  20      208.71      197.18     53.36 o 
  -1  14  20      116.56      144.57     50.33 o 
   0  14  20      320.48      411.14     57.59 o 
   1  14  20      678.16      661.25    118.14 o 
   2  14  20       30.27      -14.01     57.80 o 
   3  14  20     1270.42     1413.90    125.96 o 
   4  14  20        6.95       -8.54     46.47 o 
   5  14  20      332.26      269.63     77.11 o 
  -5  15  20      315.51      387.51    120.26 o 
  -4  15  20      127.65      128.90     54.87 o 
  -3  15  20      180.55      271.53     59.64 o 
  -2  15  20       12.79       78.56     52.75 o 
  -1  15  20        2.59      -19.95     45.39 o 
   0  15  20      520.98      677.30     83.63 o 
   1  15  20      135.88       31.43    130.76 o 
   2  15  20      168.98      177.34     71.57 o 
   3  15  20      341.08      340.70    111.98 o 
   4  15  20       62.07       50.97     54.61 o 
   5  15  20      104.12      141.85     69.77 o 
  -4  16  20      549.98      598.73     98.92 o 
  -3  16  20      318.96      331.48     63.35 o 
  -2  16  20       36.66       27.61     50.66 o 
  -1  16  20       12.83      -13.10     48.04 o 
   0  16  20      344.65      321.45     72.67 o 
   1  16  20      175.36      175.61    151.47 o 
   2  16  20      174.88      298.80     80.65 o 
   3  16  20        8.02       53.49     68.79 o 
   4  16  20       30.35      -51.41     51.41 o 
  -4  17  20       59.70      122.17     67.78 o 
  -3  17  20      795.27      824.40     89.71 o 
  -2  17  20      465.54      427.04     82.19 o 
  -1  17  20      168.13      170.69     57.05 o 
   0  17  20      441.70      639.95    177.39 o 
   1  17  20      163.89      115.29    137.00 o 
   2  17  20       48.10      -23.88    124.26 o 
   3  17  20      734.85      745.05    177.08 o 
  -3  18  20      473.37      488.60     71.28 o 
  -2  18  20      339.87      365.93     99.89 o 
  -1  18  20       23.11      153.96     85.23 o 
   0  18  20       60.80      115.63    148.59 o 
   1  18  20       28.32       13.54    139.61 o 
   2  18  20        1.77      -55.43    131.19 o 
   3  18  20      190.72       73.23    115.50 o 
  -2  19  20      697.57      882.47     83.16 o 
  -1  19  20       84.60       30.88    152.31 o 
   0  19  20      925.92      796.52    205.24 o 
   1  19  20       73.14      113.13    132.27 o 
   2  19  20      100.67     -106.43    106.43 o 
  -7   1  21      711.44      787.71     90.89 o 
  -6   1  21     3867.20     3790.16    119.03 o 
  -5   1  21      142.72      213.69     42.37 o 
  -4   1  21     1015.48      889.88     60.88 o 
  -3   1  21     1499.68     1432.73     69.96 o 
  -2   1  21     4852.34     4666.57    106.93 o 
  -1   1  21     3592.15     3683.24     94.66 o 
   0   1  21       11.36       40.41     25.77 o 
   1   1  21      779.60      767.84     61.97 o 
   2   1  21     3975.24     4094.33    144.54 o 
   3   1  21       69.13        8.89     40.69 o 
   4   1  21      527.99      544.87     70.58 o 
   5   1  21     3156.11     3352.25    151.11 o 
   6   1  21      882.29      766.60     98.98 o 
   7   1  21      597.89      470.81     89.59 o 
  -7   2  21       23.53       14.41     58.94 o 
  -6   2  21      249.28      301.24     53.97 o 
  -5   2  21      100.92       84.68     38.97 o 
  -4   2  21      147.61      117.30     40.42 o 
  -3   2  21     1431.07     1253.88     66.89 o 
  -2   2  21      181.05      131.90     39.17 o 
  -1   2  21      948.21     1155.17     57.12 o 
   0   2  21       44.56       51.57     28.90 o 
   1   2  21     3127.50     3158.45     84.92 o 
   2   2  21        1.82       -5.54     33.26 o 
   3   2  21      902.43      893.12     71.74 o 
   4   2  21     1271.55     1244.70    123.02 o 
   5   2  21       89.05      170.34     63.87 o 
   6   2  21      170.26       65.58     68.44 o 
   7   2  21       14.13       28.51     62.16 o 
  -7   3  21      565.97      658.94    109.05 o 
  -6   3  21      535.29      570.40     74.60 o 
  -5   3  21       55.22       60.72     38.56 o 
  -4   3  21     4734.06     4632.13    126.14 o 
  -3   3  21     1690.57     1746.25     75.75 o 
  -2   3  21     2590.39     2471.24     82.29 o 
  -1   3  21      109.94      110.90     33.81 o 
   0   3  21     3151.15     3165.38     75.08 o 
   1   3  21     1900.59     1912.48     89.14 o 
   2   3  21     2214.64     2261.14    118.79 o 
   3   3  21     1522.57     1493.91     87.72 o 
   4   3  21     2523.66     2706.88    124.20 o 
   5   3  21      179.66      128.57     78.34 o 
   6   3  21     1826.89     1959.92    164.55 o 
   7   3  21      394.90      257.80     75.00 o 
  -7   4  21      345.28      276.54    144.86 o 
  -6   4  21      740.12      786.29     79.03 o 
  -5   4  21     2011.11     1891.72     80.22 o 
  -4   4  21      500.81      541.02     51.96 o 
  -3   4  21      225.85      201.01     41.22 o 
  -2   4  21      273.87      315.70     44.34 o 
  -1   4  21     2800.00     2743.10     82.62 o 
   0   4  21       95.78       77.52     33.60 o 
   1   4  21     2528.75     2760.63    130.45 o 
   2   4  21     1108.75     1160.25     74.36 o 
   3   4  21      737.37      771.98     75.79 o 
   4   4  21      868.34      934.54     85.56 o 
   5   4  21      713.49      749.34     94.77 o 
   6   4  21      586.63      612.44     95.29 o 
   7   4  21       77.45       50.85     65.89 o 
  -7   5  21      140.44      271.20     94.14 o 
  -6   5  21      504.35      533.39     90.83 o 
  -5   5  21        0.34       76.75     38.45 o 
  -4   5  21     3616.42     3464.30     96.82 o 
  -3   5  21      449.58      424.60     48.40 o 
  -2   5  21       27.17       19.69     32.13 o 
  -1   5  21      221.00      228.22     43.80 o 
   0   5  21     2283.56     2449.32     83.86 o 
   1   5  21      231.25      222.46     37.10 o 
   2   5  21      102.74       58.51     37.35 o 
   3   5  21     1045.57     1139.73     85.35 o 
   4   5  21      177.25      162.34     54.75 o 
   5   5  21       51.22       21.50     58.60 o 
   6   5  21        1.64       27.54     61.91 o 
   7   5  21      818.47     1021.41    286.00 o 
  -7   6  21      427.82      344.92    213.47 o 
  -6   6  21      156.58      391.68     75.81 o 
  -5   6  21      267.75      173.03     44.05 o 
  -4   6  21       82.41      111.70     37.75 o 
  -3   6  21     1900.78     1799.95     78.23 o 
  -2   6  21      594.72      509.76     46.26 o 
  -1   6  21     1340.21     1339.72     66.29 o 
   0   6  21       11.37       38.33     38.32 o 
   1   6  21     3544.30     3609.18     85.80 o 
   2   6  21     4335.98     4647.03    106.99 o 
   3   6  21       10.37       20.60     43.96 o 
   4   6  21      394.70      371.30     64.98 o 
   5   6  21      319.64      369.94     74.56 o 
   6   6  21      810.32      794.70    115.58 o 
   7   6  21        5.63      -24.31     61.32 o 
  -7   7  21        3.11       38.08     82.67 o 
  -6   7  21      152.02      165.67     48.36 o 
  -5   7  21      486.59      532.54     65.79 o 
  -4   7  21        0.34      -31.57     33.23 o 
  -3   7  21     1121.08     1109.73     67.05 o 
  -2   7  21      577.87      545.13     51.33 o 
  -1   7  21      111.17      132.98     40.08 o 
   0   7  21     3501.47     3499.96    101.01 o 
   1   7  21      183.98      215.30     41.85 o 
   2   7  21       51.23       36.95     42.96 o 
   3   7  21      220.19      304.83     73.12 o 
   4   7  21      449.00      515.92     70.87 o 
   5   7  21      315.09      178.75    137.99 o 
   6   7  21      201.52      160.36     66.01 o 
  -7   8  21     1321.72     1622.42    318.35 o 
  -6   8  21        9.20       22.84     47.51 o 
  -5   8  21      275.11      248.34     49.56 o 
  -4   8  21      585.71      594.33     54.53 o 
  -3   8  21     2049.24     1986.98     96.53 o 
  -2   8  21        3.64      -28.91     39.39 o 
  -1   8  21     2258.54     2234.23     86.48 o 
   0   8  21      906.80      957.72     70.13 o 
   1   8  21     1642.08     1802.34     79.32 o 
   2   8  21     2542.40     2595.82    124.07 o 
   3   8  21      122.33       79.19     40.19 o 
   4   8  21     2237.34     2411.81    117.67 o 
   5   8  21      165.75      210.37     76.26 o 
   6   8  21      272.05      131.48     81.92 o 
  -6   9  21      132.60      198.24     83.06 o 
  -5   9  21      386.17      498.35     99.23 o 
  -4   9  21      338.95      388.95     70.27 o 
  -3   9  21      598.64      657.20     55.65 o 
  -2   9  21       82.75       94.04     39.65 o 
  -1   9  21        2.18       -3.75     41.84 o 
   0   9  21      130.64      106.23     45.47 o 
   1   9  21       20.97      -38.26     38.26 o 
   2   9  21       96.58       58.97     54.90 o 
   3   9  21      438.54      367.94     63.00 o 
   4   9  21       12.14      -35.33     50.28 o 
   5   9  21       76.19      148.01     91.23 o 
   6   9  21      207.83      192.26     76.52 o 
  -6  10  21      205.67      327.48    121.12 o 
  -5  10  21       29.52       49.21     46.26 o 
  -4  10  21      633.22      614.47     55.47 o 
  -3  10  21      441.32      464.61     55.18 o 
  -2  10  21     1069.76     1003.75     63.57 o 
  -1  10  21      192.45      120.00     68.17 o 
   0  10  21     2329.21     2385.90     92.04 o 
   1  10  21      645.77      583.18     73.04 o 
   2  10  21      442.03      397.36    108.55 o 
   3  10  21      900.63      865.45     66.10 o 
   4  10  21       84.49       75.21     60.30 o 
   5  10  21        2.49       68.85     61.16 o 
   6  10  21        3.21      -60.33     99.11 o 
  -6  11  21     2056.85     2179.44    192.08 o 
  -5  11  21       32.26       79.80     50.75 o 
  -4  11  21      474.09      496.63     58.47 o 
  -3  11  21        1.47       72.77     45.17 o 
  -2  11  21       24.74       33.79     41.55 o 
  -1  11  21     1526.77     1686.13     85.98 o 
   0  11  21      203.71      155.73     45.89 o 
   1  11  21      138.84       36.94     51.59 o 
   2  11  21      740.59      719.92     80.02 o 
   3  11  21      629.80      698.16     74.97 o 
   4  11  21       85.96      128.68     49.26 o 
   5  11  21      213.60      246.25     89.36 o 
   6  11  21      210.61      174.48     78.63 o 
  -6  12  21      375.51      490.10     68.64 o 
  -5  12  21      552.49      431.10     80.30 o 
  -4  12  21      112.19      107.68     51.76 o 
  -3  12  21     1538.10     1395.01     80.45 o 
  -2  12  21       21.92       46.70     49.68 o 
  -1  12  21        2.01      -23.50     40.56 o 
   0  12  21      132.64      122.07     49.29 o 
   1  12  21       24.41       30.12     51.03 o 
   2  12  21        1.97       -6.75     51.82 o 
   3  12  21       13.84       54.23     67.23 o 
   4  12  21       36.38        4.86     46.44 o 
   5  12  21      167.42      148.31     55.11 o 
  -5  13  21        0.81       45.73     56.31 o 
  -4  13  21      421.80      311.34     62.92 o 
  -3  13  21      126.16      124.43     52.27 o 
  -2  13  21       10.51       75.91     45.84 o 
  -1  13  21      753.53      804.68     87.12 o 
   0  13  21       67.56       78.29     46.71 o 
   1  13  21       91.92      184.84     93.47 o 
   2  13  21      118.82      130.99     72.27 o 
   3  13  21      405.24      415.93     91.89 o 
   4  13  21      592.93      497.80     74.98 o 
   5  13  21       17.25       80.21     52.30 o 
  -5  14  21      117.62      117.03     61.42 o 
  -4  14  21       78.28       97.82     52.51 o 
  -3  14  21        1.83      -41.11     46.28 o 
  -2  14  21      820.61      818.37     76.01 o 
  -1  14  21        0.73      -25.88     47.38 o 
   0  14  21     1307.33     1505.08    111.24 o 
   1  14  21       18.23       42.38     82.72 o 
   2  14  21       13.24       66.08     66.22 o 
   3  14  21        3.85      -59.71     82.78 o 
   4  14  21      561.61      545.75     77.70 o 
   5  14  21      677.98      753.91     80.71 o 
  -4  15  21     1330.48     1445.23    139.54 o 
  -3  15  21       65.26      100.21     53.41 o 
  -2  15  21       66.25       24.07     49.77 o 
  -1  15  21       52.08       57.29     50.56 o 
   0  15  21      591.06      704.55     88.27 o 
   1  15  21       41.48     -116.99    116.99 o 
   2  15  21      116.18      219.85     77.68 o 
   3  15  21      661.62      459.02     92.59 o 
   4  15  21        1.98       13.83     70.11 o 
  -4  16  21       33.47       70.22     55.14 o 
  -3  16  21      132.72      153.18     55.36 o 
  -2  16  21      370.82      387.31     65.60 o 
  -1  16  21      207.56      143.71     67.55 o 
   0  16  21       36.13      -64.44     64.44 o 
   1  16  21     1568.40     1245.98    226.06 o 
   2  16  21      329.92      376.71    169.47 o 
   3  16  21       49.87       78.41     70.18 o 
   4  16  21      539.08      663.17    106.64 o 
  -3  17  21        0.35       19.81     71.86 o 
  -2  17  21      107.51       74.32     54.49 o 
  -1  17  21       86.74      139.80     56.19 o 
   0  17  21      685.75      662.85    188.17 o 
   1  17  21      363.27      585.38    178.23 o 
   2  17  21      468.91      210.32    140.13 o 
   3  17  21      269.23      221.80     81.61 o 
  -2  18  21      143.66      170.00     60.25 o 
  -1  18  21      947.77     1087.37    152.46 o 
   0  18  21      345.33      288.32    168.84 o 
   1  18  21     1499.54     1297.42    239.33 o 
   2  18  21     1868.24     2055.77    269.99 o 
  -1  19  21       11.27       81.84     84.96 o 
   0  19  21      165.62      -98.84    145.95 o 
  -7   0  22     1705.28     1695.21    254.02 o 
  -6   0  22     3395.97     3625.38    144.63 o 
  -5   0  22     2466.62     2263.67    119.35 o 
  -4   0  22     1630.54     1746.99    114.20 o 
  -3   0  22      411.64      409.21     82.77 o 
  -2   0  22     3768.11     3864.41    141.77 o 
  -1   0  22     1814.86     2075.51    109.74 o 
   0   0  22      299.67      393.55     43.92 o 
   1   0  22     2010.70     1741.70    134.53 o 
   2   0  22      206.34      226.55     94.90 o 
   3   0  22      179.37       41.47    144.51 o 
   4   0  22       82.38       78.16    124.69 o 
   5   0  22      102.27      131.38    153.18 o 
   6   0  22       92.32     -112.48    112.48 o 
   7   0  22      131.49       84.19    137.27 o 
  -7   1  22       18.70       46.57     62.57 o 
  -6   1  22       69.15       73.69     40.79 o 
  -5   1  22      204.58      248.47     76.95 o 
  -4   1  22       50.01      144.07     41.56 o 
  -3   1  22      164.31       87.21     40.78 o 
  -2   1  22     1229.30     1092.09     65.01 o 
  -1   1  22      194.11      189.01     40.28 o 
   0   1  22       23.49      -19.64     23.25 o 
   1   1  22      666.16      702.28     64.04 o 
   2   1  22       69.97       -7.27     55.72 o 
   3   1  22      328.39      511.40     85.04 o 
   4   1  22       65.23       78.93     50.29 o 
   5   1  22       37.56      -51.66     51.66 o 
   6   1  22       12.50       -6.00     60.99 o 
   7   1  22       76.52      132.02     85.60 o 
  -7   2  22     1753.85     1769.58    142.37 o 
  -6   2  22      674.41      606.69     76.57 o 
  -5   2  22     4736.96     4669.28    150.99 o 
  -4   2  22      966.61      875.84     61.55 o 
  -3   2  22      653.80      601.57     54.41 o 
  -2   2  22     2214.53     2141.02     80.70 o 
  -1   2  22     1070.15     1051.39     61.91 o 
   0   2  22      979.79     1010.78     50.44 o 
   1   2  22     1427.09     1497.84     67.10 o 
   2   2  22     2556.02     2754.99    126.03 o 
   3   2  22     5699.46     5827.82    147.44 o 
   4   2  22     1264.45     1295.16     98.46 o 
   5   2  22     1246.07     1217.77    112.58 o 
   6   2  22     2071.17     2052.04    148.56 o 
   7   2  22        1.20       17.92     63.27 o 
  -7   3  22        3.54      114.12     76.20 o 
  -6   3  22      189.60      123.50     48.55 o 
  -5   3  22      320.23      175.65     44.03 o 
  -4   3  22       72.87       81.93     40.13 o 
  -3   3  22       47.80      -34.55     81.13 o 
  -2   3  22     1786.20     1680.01     75.08 o 
  -1   3  22     1232.58     1254.43     64.60 o 
   0   3  22      131.37      112.61     40.64 o 
   1   3  22     1648.08     1727.90     62.51 o 
   2   3  22        6.44      -18.41     34.36 o 
   3   3  22       33.49       34.58     43.35 o 
   4   3  22      204.15      249.83     60.18 o 
   5   3  22       32.39       74.07     65.32 o 
   6   3  22       30.70        8.03     66.76 o 
   7   3  22       80.72      117.37     69.47 o 
  -7   4  22      751.29      730.80    106.29 o 
  -6   4  22        8.05       28.45     40.97 o 
  -5   4  22     1700.52     1785.08     81.07 o 
  -4   4  22     1292.13     1217.15     69.68 o 
  -3   4  22     1274.08     1272.17     74.69 o 
  -2   4  22     1554.88     1398.25     70.88 o 
  -1   4  22      257.02      200.08     40.62 o 
   0   4  22      898.05      954.91     63.99 o 
   1   4  22     1231.23     1387.48     62.55 o 
   2   4  22     1213.84     1200.62     95.88 o 
   3   4  22        1.06       11.10     61.45 o 
   4   4  22       89.59       91.09     52.98 o 
   5   4  22       42.81      130.92     62.79 o 
   6   4  22      608.73      717.09    103.29 o 
  -7   5  22       63.64       83.11     80.20 o 
  -6   5  22       10.07       21.71     39.36 o 
  -5   5  22        4.01       51.10     39.82 o 
  -4   5  22     1452.92     1499.12     75.17 o 
  -3   5  22      214.90      119.78     43.46 o 
  -2   5  22      146.06       99.47     40.24 o 
  -1   5  22      882.97      946.52     60.06 o 
   0   5  22     1443.58     1486.34     75.24 o 
   1   5  22     5483.15     5444.49    121.95 o 
   2   5  22        3.89       43.46     57.67 o 
   3   5  22     1280.33     1186.00     88.29 o 
   4   5  22      351.54      405.89     68.12 o 
   5   5  22     2338.52     2429.64    228.02 o 
   6   5  22        7.48       76.58    157.14 o 
  -7   6  22       34.29       61.57    106.03 o 
  -6   6  22       21.89       12.73     42.99 o 
  -5   6  22      506.45      480.14     52.65 o 
  -4   6  22      124.44      199.35     42.73 o 
  -3   6  22      813.25      718.45     58.07 o 
  -2   6  22       68.79      118.30     45.91 o 
  -1   6  22      328.37      193.88     43.02 o 
   0   6  22      311.37      322.69     49.72 o 
   1   6  22     1972.77     1884.00    102.44 o 
   2   6  22       34.57       64.38     44.64 o 
   3   6  22       15.44      -31.80     57.29 o 
   4   6  22     1849.27     2064.37    118.70 o 
   5   6  22      494.15      470.70     91.58 o 
   6   6  22        0.67      -95.78     95.78 o 
  -6   7  22       99.69       73.48     59.42 o 
  -5   7  22       29.76      116.40     42.54 o 
  -4   7  22      438.22      357.65     49.23 o 
  -3   7  22     1118.63     1123.55     68.22 o 
  -2   7  22      807.65      807.27     58.17 o 
  -1   7  22      661.85      698.69     94.00 o 
   0   7  22      703.13      799.80     75.05 o 
   1   7  22     2247.03     2421.14     90.14 o 
   2   7  22        8.83      -19.01     49.45 o 
   3   7  22      935.82     1002.17     83.38 o 
   4   7  22      132.04       52.29     96.83 o 
   5   7  22       12.12      -82.81     82.81 o 
   6   7  22      441.85      419.68     86.96 o 
  -6   8  22       15.54       69.01     56.72 o 
  -5   8  22     1009.81     1000.57     73.43 o 
  -4   8  22       17.57       80.41     57.99 o 
  -3   8  22      871.19      800.34     62.42 o 
  -2   8  22      340.04      305.61     47.83 o 
  -1   8  22      102.87       56.95     45.44 o 
   0   8  22      332.06      333.10     53.74 o 
   1   8  22      422.74      333.15     67.09 o 
   2   8  22       16.06       10.52     53.29 o 
   3   8  22      120.95      209.35     49.68 o 
   4   8  22      193.77      125.21     57.28 o 
   5   8  22       19.00       46.23    144.40 o 
   6   8  22      386.90      509.37    105.31 o 
  -6   9  22     1822.26     2010.14    160.78 o 
  -5   9  22      255.97      318.85     56.73 o 
  -4   9  22      367.43      291.14     64.20 o 
  -3   9  22       28.53       25.81     37.69 o 
  -2   9  22     1983.72     2120.49     84.68 o 
  -1   9  22     1089.16     1105.54     74.94 o 
   0   9  22       40.59       43.44     50.51 o 
   1   9  22       31.74      112.81     47.32 o 
   2   9  22      130.71      150.77     58.09 o 
   3   9  22     1881.19     2141.48    109.85 o 
   4   9  22        3.07      -33.31     41.80 o 
   5   9  22      303.39      300.69    187.47 o 
   6   9  22        3.61      -36.87     74.92 o 
  -6  10  22       68.09      265.00    123.65 o 
  -5  10  22       67.98      138.25     93.37 o 
  -4  10  22      746.76      766.03     77.84 o 
  -3  10  22      123.50      148.88     42.99 o 
  -2  10  22      632.42      666.03     61.86 o 
  -1  10  22      469.56      468.18     58.04 o 
   0  10  22        7.49       -7.26     51.89 o 
   1  10  22      257.07      196.87     59.27 o 
   2  10  22       34.59       34.29     57.88 o 
   3  10  22       34.09       -6.30     60.15 o 
   4  10  22     1974.88     2107.69    108.74 o 
   5  10  22       88.01      142.53     55.30 o 
  -6  11  22      139.75      403.23    126.87 o 
  -5  11  22      756.16     1019.48    109.60 o 
  -4  11  22       51.95       22.01     49.67 o 
  -3  11  22      236.44      247.79     48.24 o 
  -2  11  22        2.71       21.18     43.33 o 
  -1  11  22      678.76      704.74     64.62 o 
   0  11  22       19.11        6.46     43.53 o 
   1  11  22       17.98        4.01     81.63 o 
   2  11  22        1.75      -52.01     52.01 o 
   3  11  22      113.05      117.48     79.66 o 
   4  11  22        1.71       23.09     46.86 o 
   5  11  22        2.02       27.97     49.41 o 
  -5  12  22      149.38      219.03     62.98 o 
  -4  12  22      646.58      670.86     70.00 o 
  -3  12  22      185.01      126.24     46.68 o 
  -2  12  22       73.66      135.85     61.67 o 
  -1  12  22      305.71      317.77     56.83 o 
   0  12  22      647.45      638.08     66.74 o 
   1  12  22       12.72      -79.14     79.14 o 
   2  12  22       19.03       30.68     56.60 o 
   3  12  22       63.59      -44.68     65.19 o 
   4  12  22      345.77      353.37     90.33 o 
   5  12  22       37.43      132.63     56.77 o 
  -5  13  22        0.81       83.96     75.60 o 
  -4  13  22       53.82      111.61     47.58 o 
  -3  13  22     1792.46     2127.42    132.66 o 
  -2  13  22      370.34      456.48     59.96 o 
  -1  13  22       43.12       35.09     48.50 o 
   0  13  22       12.08       22.94     59.95 o 
   1  13  22        3.56       60.26     89.93 o 
   2  13  22      113.26      138.01     72.28 o 
   3  13  22       56.61       61.82    106.84 o 
   4  13  22      292.04      256.08     86.52 o 
  -4  14  22      773.61      683.62     97.68 o 
  -3  14  22      365.75      402.57     63.31 o 
  -2  14  22      136.43      173.89     57.64 o 
  -1  14  22       98.64      102.55     53.09 o 
   0  14  22      690.19      508.30     80.19 o 
   1  14  22      489.23      539.30    119.13 o 
   2  14  22      435.36      317.31    109.11 o 
   3  14  22      695.17      610.92     99.41 o 
   4  14  22     1292.42     1275.92    131.38 o 
  -4  15  22        4.93        6.22     50.56 o 
  -3  15  22        9.12       67.33     52.32 o 
  -2  15  22      321.08      354.47     65.10 o 
  -1  15  22      432.51      482.90     71.04 o 
   0  15  22        6.28       -8.05     62.80 o 
   1  15  22      253.70      214.82    159.47 o 
   2  15  22      300.66      244.07    184.26 o 
   3  15  22      212.92      336.73     89.01 o 
   4  15  22      333.64      179.21     83.88 o 
  -3  16  22       32.49      100.29     61.00 o 
  -2  16  22      560.73      506.92     81.02 o 
  -1  16  22      102.93      141.50     56.39 o 
   0  16  22     1540.40     1433.80    237.60 o 
   1  16  22       80.11       -7.01    139.14 o 
   2  16  22     1434.84     1788.65    267.18 o 
   3  16  22      426.70      513.35     94.57 o 
  -3  17  22     1277.73     1350.43    109.21 o 
  -2  17  22       95.18      144.90     63.02 o 
  -1  17  22       97.79       84.64     80.88 o 
   0  17  22      713.64      555.77    199.52 o 
   1  17  22      467.60      348.03    164.98 o 
   2  17  22      143.80       47.74    150.18 o 
  -1  18  22      344.91      342.97    100.39 o 
   0  18  22       35.35       -6.81    148.02 o 
   1  18  22      304.92      259.75    168.51 o 
  -7   1  23      141.80      334.24     80.49 o 
  -6   1  23      228.10      206.73     59.90 o 
  -5   1  23     5375.10     5074.87    121.76 o 
  -4   1  23      464.96      443.44     52.28 o 
  -3   1  23      811.45      815.13     73.62 o 
  -2   1  23       55.09      167.68     57.63 o 
  -1   1  23     3794.57     3608.68     99.77 o 
   0   1  23      671.57      595.63     75.35 o 
   1   1  23      586.98      626.48     63.00 o 
   2   1  23      574.46      502.70     77.33 o 
   3   1  23     6821.22     7478.92    207.13 o 
   4   1  23       41.27       20.97     73.58 o 
   5   1  23      991.91     1055.70    110.68 o 
   6   1  23       39.42      -17.74     63.46 o 
  -7   2  23      184.33      302.58     92.27 o 
  -6   2  23      242.41      187.24     47.02 o 
  -5   2  23      326.62      295.76     49.90 o 
  -4   2  23       70.24       71.45     44.02 o 
  -3   2  23       99.67       64.48     40.32 o 
  -2   2  23     2051.59     2103.98     90.78 o 
  -1   2  23      186.40      168.10     42.64 o 
   0   2  23        2.76       71.06     53.99 o 
   1   2  23      364.18      438.38     50.02 o 
   2   2  23     1440.72     1657.03    110.12 o 
   3   2  23       76.14       41.42     61.81 o 
   4   2  23       83.51       -1.44     48.57 o 
   5   2  23     1587.30     1817.32    134.52 o 
   6   2  23       57.05       67.58     69.62 o 
  -7   3  23     1152.31     1299.93    158.72 o 
  -6   3  23       72.47       92.66     43.41 o 
  -5   3  23      380.45      351.64     58.03 o 
  -4   3  23      748.89      700.12     59.45 o 
  -3   3  23      866.48      891.46     62.55 o 
  -2   3  23      145.05       76.05     43.53 o 
  -1   3  23       32.89       19.91     38.39 o 
   0   3  23      133.97      267.93     47.73 o 
   1   3  23     1378.88     1647.07    106.87 o 
   2   3  23        0.72      -63.88     63.88 o 
   3   3  23      116.63       57.68     46.27 o 
   4   3  23       15.84      -31.19     50.78 o 
   5   3  23      541.35      547.36     90.62 o 
   6   3  23      489.30      522.17     93.53 o 
  -6   4  23      921.10      988.94     72.12 o 
  -5   4  23     1272.31     1202.77     72.71 o 
  -4   4  23      360.74      333.28     49.23 o 
  -3   4  23      223.29      242.07     49.75 o 
  -2   4  23     3791.22     3706.29    104.97 o 
  -1   4  23      150.53      104.24     45.58 o 
   0   4  23      870.20      908.09     65.57 o 
   1   4  23     1541.26     1459.64    102.71 o 
   2   4  23     2192.20     2330.30    133.06 o 
   3   4  23      384.63      278.03     72.94 o 
   4   4  23      249.95      195.26     58.68 o 
   5   4  23      162.46      216.61     72.45 o 
   6   4  23       20.16       57.55     65.62 o 
  -6   5  23      731.95      714.33     67.14 o 
  -5   5  23      116.13      131.36     55.53 o 
  -4   5  23       23.67       44.51     39.72 o 
  -3   5  23     3165.96     3145.76     96.19 o 
  -2   5  23      284.52      168.93     46.93 o 
  -1   5  23       58.86       30.71     43.65 o 
   0   5  23      507.80      486.67     57.90 o 
   1   5  23     1293.71     1299.42     82.18 o 
   2   5  23      110.97      100.74     52.23 o 
   3   5  23       41.59      -68.61     68.61 o 
   4   5  23      928.16     1130.71    104.07 o 
   5   5  23      406.71      492.10     89.09 o 
   6   5  23        0.83      154.50    111.44 o 
  -6   6  23       45.40       95.14     54.81 o 
  -5   6  23     1248.44     1245.48     74.45 o 
  -4   6  23      675.53      645.28     59.98 o 
  -3   6  23      150.87      129.81     43.03 o 
  -2   6  23      785.45      871.49     66.17 o 
  -1   6  23      405.49      495.96     58.66 o 
   0   6  23     3026.92     3146.92    114.12 o 
   1   6  23      318.37      231.44     56.78 o 
   2   6  23     2268.96     2205.96    111.11 o 
   3   6  23      233.28      252.31    100.92 o 
   4   6  23       65.22        5.69     50.80 o 
   5   6  23        3.51       19.95     68.23 o 
   6   6  23      402.51      409.01    216.93 o 
  -6   7  23     1352.98     1144.24     81.16 o 
  -5   7  23      295.39      281.80     49.63 o 
  -4   7  23       12.80       46.55     40.29 o 
  -3   7  23       36.49       42.69     39.09 o 
  -2   7  23     4460.63     4547.77    159.60 o 
  -1   7  23       56.32      -42.38     43.05 o 
   0   7  23       11.93      -26.69     43.29 o 
   1   7  23      346.18      383.59     61.52 o 
   2   7  23      340.54      390.74     63.69 o 
   3   7  23       53.66      -12.97     76.63 o 
   4   7  23        6.67      -28.92     47.46 o 
   5   7  23      206.12      100.69     76.44 o 
   6   7  23      270.39      304.75     87.27 o 
  -6   8  23      229.40      302.88     69.88 o 
  -5   8  23       43.66      146.21     84.40 o 
  -4   8  23     1954.41     1842.15     85.55 o 
  -3   8  23       84.24      135.53     40.37 o 
  -2   8  23     1270.05     1287.19     71.16 o 
  -1   8  23      218.49      282.87     50.57 o 
   0   8  23     2053.66     2162.31     90.69 o 
   1   8  23      267.79      251.88     58.13 o 
   2   8  23        8.79      105.03     56.29 o 
   3   8  23      586.60      617.42     84.38 o 
   4   8  23      373.59      505.32     71.34 o 
   5   8  23      170.46      231.07     73.53 o 
  -6   9  23      210.35      370.05    101.46 o 
  -5   9  23      242.95      180.64     45.77 o 
  -4   9  23        0.47       23.16     44.05 o 
  -3   9  23      166.93      106.97     47.36 o 
  -2   9  23      971.81     1023.14     72.92 o 
  -1   9  23      236.89      261.76     52.11 o 
   0   9  23       24.96       32.30     42.83 o 
   1   9  23        2.82       28.45     46.47 o 
   2   9  23      616.88      629.19     82.03 o 
   3   9  23      169.96      201.79     69.87 o 
   4   9  23       50.72       91.08     72.89 o 
   5   9  23      939.37     1224.04    301.52 o 
  -5  10  23      568.60      641.76     80.87 o 
  -4  10  23       12.51       64.12     57.61 o 
  -3  10  23      127.62      158.54     49.31 o 
  -2  10  23      102.52       58.96     45.48 o 
  -1  10  23      297.67      391.79     56.56 o 
   0  10  23     1275.57     1268.22     77.28 o 
   1  10  23      273.50      334.48    105.56 o 
   2  10  23        3.80      -35.47     53.73 o 
   3  10  23      213.53      266.09     71.78 o 
   4  10  23     2396.86     2664.55    122.73 o 
   5  10  23        4.02        1.53     48.98 o 
  -5  11  23      772.79      771.79     93.21 o 
  -4  11  23      660.31      603.82     69.74 o 
  -3  11  23      577.83      507.48     57.34 o 
  -2  11  23        3.31       74.20     45.93 o 
  -1  11  23      593.34      584.60     65.43 o 
   0  11  23     1218.14     1346.99     81.33 o
[truncated: 38,452 more chars]
